# Supplementary material for: Integrative Transcriptomics and Proteomics Analyses to Reveal the Developmental Regulation of Metorchis orientalis: A Neglected Trematode With Potential Carcinogenic Implications
Source: Front Cell Infect Microbiol. 2021 Dec 2;11:783662. doi: 10.3389/fcimb.2021.783662 (PMC8674872; doi:10.3389/fcimb.2021.783662)
Supplement: Supplementary file 2 [file DataSheet_1.xlsx]

## Sheet: Table S1
Table S1 Information of primers used for DGEs quantitative real-time PCR validation.
Gene ID/Accession Number	Primer name	Forward Primer
Cluster-2852.69713	cytoplasmic 1	5’ GCTACGTGGCTCTGGACTTC 3’
		5’ CGGAATCGTTCGTTACCAAT 3’
Cluster-2852.66570	phosphoglycerate mutase	5’ GAGCGAGTTCTTCCCTGTTG 3’
		5’ TCCTTGTCCGGTATTTCGTC 3’
Cluster-2852.77702	serpin	5’ CCTGGATGCAAAGGAGTTGT 3’
		5’ GAAACACATCCGACACATGC 3’
Cluster-2852.73117	glutamine synthetase	5’ CAAGCCGAAGGTTCAAATTC 3’
		5’ TGGCTGCATATCGTAGGTGA 3’
Cluster-2852.73403	translation initiation factor 3 subunit B	5’ CCTGGGATCGACCATAATTG 3’
		5’ TTGTGGGAAGTCGTGTTCAG 3’
Cluster-2852.76707	elongation factor 1-gamma, partial	5’ GAACCACTTCGACCCTGAGA 3’
		5’ GTTCTCAAGTCGCTGCAACA 3’
Cluster-2852.66739	cathepsin F precursor	5’ AGTTTGACTGGCGAGAGCAT 3’
		5’ GATGCCCAGTCTTACGGAAC 3’
Cluster-2852.71910	lactate dehydrogenase	5’ ACCTGCAACATGGACAACAA 3’
		5’ CTTCATTCTGACGAGCACCA 3’
EU109284	β-actin	5’ CGCTACGATCTTGATCTTCAT 3’
		5’ AGTTTCCTTGGTATGGAGTCT 3’

## Sheet: Table S2
Table S2 Summary of transcriptome data of adult stage and metacercariae stage.
Items	Adult	Metacercariae
Raw reads	50189560	54486988
Clean reads	47396124	51014100
Clean Bases	7.11G	7.65G
Error(%)	0.02	0.02
Q20(%)	0.9687	0.9698
Q30(%)	0.9225	0.9247
GC Content(%)	0.4614	0.4484
Transcripts (mean length; N50; N90)	254,543 (615 nt; 1,002 nt; 250 nt)
Unigenes (mean length; N50; N90)	96,464 (1,159 nt; 1,685 nt; 520 nt)

## Sheet: Table S3
Table S3 Information of transcriptome DEGs between adult stage and metacercariae stage.
Gene id	Adult readcount	Metacercariae readcount	log2 Fold change	p-value	FDR	Adult versus Metacercariae
Cluster-2852.68352	31994.8	71700.1	-1.1641	7.2e-106	2.07e-103	down
Cluster-2852.68242	21931.6	22.8097	9.9091	0	0	up
Cluster-2852.68282	8451.84	9.27596	9.8316	0	0	up
Cluster-2852.68405	7211.82	57.2525	6.9769	0	0	up
Cluster-2852.68226	6530.49	112.376	5.8608	0	0	up
Cluster-2852.68838	6187.68	7.07102	9.7733	0	0	up
Cluster-2852.68012	5413.26	4.02972	10.392	0	0	up
Cluster-2852.68197	5179.92	6.3107	9.6809	0	0	up
Cluster-2852.68177	3380.52	3.42146	9.9484	0	0	up
Cluster-2852.68248	3136.76	3.80162	9.6884	0	0	up
Cluster-2852.68394	2599.1	41.9699	5.9525	0	0	up
Cluster-2852.68460	2347.1	5280.76	-1.1699	2.48e-09	2.54e-08	down
Cluster-2852.68393	2193.96	2.28097	9.9097	0	0	up
Cluster-2852.67759	1706.56	697.37	1.2911	0	0	up
Cluster-2852.67775	1609.17	2.12891	9.562	0	0	up
Cluster-2852.68114	1584.7	1.97684	9.6468	0	0	up
Cluster-2852.68087	1523.33	3.72559	8.6755	0	0	up
Cluster-2852.68718	1409.55	451.633	1.642	5.31e-303	8.83e-300	up
Cluster-2852.68955	1397.77	1.29255	10.079	1.43e-288	2.16e-285	up
Cluster-2852.67927	1396.1	1.67271	9.705	3.92e-306	6.69e-303	up
Cluster-2852.68182	1287.53	1.74875	9.5241	1.32e-290	2.05e-287	up
Cluster-2852.68262	1269.94	15.8148	6.3273	0	0	up
Cluster-2852.67709	1168.53	75.1961	3.9579	0	0	up
Cluster-2852.68972	1167.59	1.52065	9.5846	2.9e-261	3.94e-258	up
Cluster-2852.67655	1093.36	1.90081	9.1679	8.56e-261	1.14e-257	up
Cluster-2852.67912	1066.02	1.59668	9.3829	3.01e-246	3.64e-243	up
Cluster-2852.68890	1063.07	2.88923	8.5233	7.18e-278	1.04e-274	up
Cluster-2852.68663	1052.29	0.380162	11.435	5.17e-172	3.74e-169	up
Cluster-2852.67603	1052.15	1.2112	9.7627	3.88e-229	4.16e-226	up
Cluster-2852.67916	1049.94	439.633	1.2559	3.5e-188	2.99e-185	up
Cluster-2852.68571	1010.1	10.1123	6.6422	0	0	up
Cluster-2852.68824	1009.54	1.14049	9.7898	5.37e-219	5.41e-216	up
Cluster-2852.68151	1006.36	298.884	1.7515	1.39e-226	1.44e-223	up
Cluster-2852.68158	997.12	1.52597	9.3519	1.47e-231	1.61e-228	up
Cluster-2852.67551	946.664	51.5318	4.1993	0	0	up
Cluster-2852.68193	929.192	424.946	1.1287	4.38e-155	2.49e-152	up
Cluster-2852.69787	923.462	0.532227	10.761	1.56e-170	1.08e-167	up
Cluster-2852.68641	910.408	318.196	1.5166	5.04e-186	4.2e-183	up
Cluster-2852.68236	869.934	16.347	5.7338	4.94e-298	8.01e-295	up
Cluster-2852.68408	859.504	245.323	1.8088	4.89e-198	4.4e-195	up
Cluster-2852.68069	843.33	0.456195	10.852	1.92e-153	1.04e-150	up
Cluster-2852.68716	842.513	19.9965	5.3969	1.2e-292	1.89e-289	up
Cluster-2852.68765	813.66	0.988422	9.6851	7.37e-180	5.9e-177	up
Cluster-2852.68292	801.482	1.97684	8.6633	4.72e-206	4.36e-203	up
Cluster-2852.68817	787.075	0.456195	10.753	7.48e-146	3.83e-143	up
Cluster-2852.67972	782.299	0.684292	10.159	2.64e-160	1.66e-157	up
Cluster-2852.68582	765.585	0.988422	9.5972	1.08e-171	7.71e-169	up
Cluster-2852.68497	739.676	14.9784	5.6259	5.65e-255	7.23e-252	up
Cluster-2852.68769	715.002	1.06445	9.3917	1.25e-165	8.23e-163	up
Cluster-2852.68205	699.242	216.997	1.6881	3.6e-154	2e-151	up
Cluster-2852.67852	691.561	1.52065	8.829	5.09e-174	3.94e-171	up
Cluster-2852.68270	680.617	4.94211	7.1056	6.07e-211	5.94e-208	up
Cluster-2852.67877	672.976	37.0795	4.1819	1.18e-233	1.34e-230	up
Cluster-2852.67831	668.518	0.60826	10.102	1.44e-138	6.7e-136	up
Cluster-2852.68297	658.171	1.21652	9.0796	7.11e-160	4.38e-157	up
Cluster-2852.67934	657.932	3.64956	7.4941	6.22e-196	5.52e-193	up
Cluster-2852.68662	657.335	1.21652	9.0777	1.02e-159	6.24e-157	up
Cluster-2852.69470	644.401	0.760325	9.7271	6.29e-142	2.97e-139	up
Cluster-2852.68277	640.74	0.684292	9.8709	5.95e-138	2.75e-135	up
Cluster-2852.67713	636.655	171.8	1.8898	1.57e-151	8.51e-149	up
Cluster-2852.68169	632.3	0.669846	9.8826	6.59e-136	2.92e-133	up
Cluster-2852.69922	626.094	0.60826	10.007	6.48e-132	2.73e-129	up
Cluster-2852.68957	613.916	0.988422	9.2787	6.09e-145	3.07e-142	up
Cluster-2852.68373	609.698	0.836357	9.5098	5.21e-139	2.44e-136	up
Cluster-2852.67646	607.389	214.868	1.4992	8.85e-124	3.29e-121	up
Cluster-2852.68172	596.963	284.285	1.0703	7.96e-97	1.93e-94	up
Cluster-2852.68518	594.137	0.836357	9.4725	2.74e-136	1.22e-133	up
Cluster-2852.68358	585.7	0.836357	9.4518	8.34e-135	3.62e-132	up
Cluster-2852.68477	579.889	182.858	1.6651	5.26e-127	2.1e-124	up
Cluster-2852.68302	570.099	247.182	1.2056	3.02e-100	7.84e-98	up
Cluster-2852.69254	569.961	261.743	1.1227	1.58e-95	3.78e-93	up
Cluster-2852.69365	563.631	0.180957	11.605	3.32e-90	7.28e-88	up
Cluster-2852.68127	561.551	0.988422	9.1501	2.67e-135	1.18e-132	up
Cluster-2852.68308	560.19	0.760325	9.5251	1.39e-127	5.61e-125	up
Cluster-2852.68699	559.871	2.73717	7.6763	1.11e-163	7.06e-161	up
Cluster-2852.69243	554.499	0.152065	11.832	4.03e-85	8.07e-83	up
Cluster-2852.68096	551.275	0.91239	9.2389	3.94e-131	1.65e-128	up
Cluster-2852.70497	548.768	43.9468	3.6424	1.46e-184	1.18e-181	up
Cluster-2852.68083	540.132	0.60826	9.7944	5e-118	1.75e-115	up
Cluster-2852.69626	538.619	0.684292	9.6204	5.92e-121	2.14e-118	up
Cluster-2852.68845	531.615	227.337	1.2255	1.19e-94	2.78e-92	up
Cluster-2852.68111	528.909	193.807	1.4484	1.59e-105	4.51e-103	up
Cluster-2852.69264	527.197	236.841	1.1544	3.61e-90	7.89e-88	up
Cluster-2852.68278	524.672	0.37484	10.451	4.78e-103	1.31e-100	up
Cluster-2852.67756	520.551	0.60826	9.7411	8.85e-115	2.95e-112	up
Cluster-2852.68005	515.417	5.24624	6.6183	1.98e-167	1.36e-164	up
Cluster-2852.70039	512.99	0.91239	9.1351	4.81e-124	1.8e-121	up
Cluster-2852.67636	504.831	68.9615	2.8719	3.27e-154	1.83e-151	up
Cluster-2852.69561	503.599	1.97684	7.9929	4.91e-142	2.33e-139	up
Cluster-2852.68073	503.332	1.66207	8.2424	1.3e-137	5.95e-135	up
Cluster-2852.68613	498.106	0.760325	9.3556	1.26e-116	4.31e-114	up
Cluster-2852.68299	495.718	0.836357	9.2112	1.34e-118	4.76e-116	up
Cluster-2852.67917	495.558	143.321	1.7898	3.28e-114	1.08e-111	up
Cluster-2852.67898	492.932	39.9931	3.6236	1.02e-165	6.76e-163	up
Cluster-2852.68032	490.902	27.6758	4.1487	9.34e-171	6.54e-168	up
Cluster-2852.69775	487.161	0.684292	9.4756	4.72e-112	1.47e-109	up
Cluster-2852.67478	486.684	0.532227	9.8367	7.86e-106	2.25e-103	up
Cluster-2852.67744	485.729	0.152065	11.641	1.76e-77	3.09e-75	up
Cluster-2852.68713	483.38	0.760325	9.3123	5.68e-114	1.84e-111	up
Cluster-2852.67921	483.062	76.0325	2.6675	3.75e-142	1.79e-139	up
Cluster-2852.69391	478.605	136.022	1.815	2.14e-111	6.61e-109	up
Cluster-2852.67446	476.734	173.582	1.4576	1.03e-95	2.47e-93	up
Cluster-2852.68759	469.69	0.380162	10.271	2.89e-95	6.83e-93	up
Cluster-2852.67581	464.795	0.532227	9.7703	3.18e-102	8.59e-100	up
Cluster-2852.68618	462.049	0.684292	9.3992	1.29e-107	3.78e-105	up
Cluster-2852.66192	461.452	0.684292	9.3974	1.65e-107	4.78e-105	up
Cluster-2852.68615	461.173	0.532227	9.7591	1.27e-101	3.38e-99	up
Cluster-2852.69333	461.134	0.836357	9.1068	3.65e-112	1.15e-109	up
Cluster-2852.69899	458.587	161.949	1.5017	4.96e-94	1.15e-91	up
Cluster-2852.67803	457.91	1.82478	7.9712	1.13e-129	4.6e-127	up
Cluster-2852.68333	452.856	0.456195	9.9552	9.13e-97	2.21e-94	up
Cluster-2852.68697	451.582	0.456195	9.9511	1.46e-96	3.52e-94	up
Cluster-2852.66570	450.214	107.235	2.0698	3.14e-114	1.03e-111	up
Cluster-2852.68271	447.244	0.91239	8.9372	1.56e-111	4.84e-109	up
Cluster-2852.67379	446.56	10.4165	5.4219	5.83e-156	3.4e-153	up
Cluster-2852.68647	444.578	0.60826	9.5135	7.75e-102	2.07e-99	up
Cluster-2852.68967	438.389	0.712424	9.2653	2.84e-104	7.96e-102	up
Cluster-2852.68586	438.25	0.60826	9.4929	9.85e-101	2.59e-98	up
Cluster-2852.70672	437.414	66.7565	2.712	4.86e-130	1.98e-127	up
Cluster-2852.69047	435.933	4.92538	6.4677	1.26e-143	6.22e-141	up
Cluster-2852.68023	435.026	1.06445	8.6748	1.38e-112	4.4e-110	up
Cluster-2852.68968	432.241	0.91239	8.888	1.3e-108	3.85e-106	up
Cluster-2852.67993	430.41	60.2938	2.8356	6.06e-131	2.52e-128	up
Cluster-2852.67931	429.654	0.60826	9.4643	3.17e-99	8.08e-97	up
Cluster-2852.67954	426.889	59.4612	2.8438	4.47e-130	1.84e-127	up
Cluster-2852.68340	424.799	116.634	1.8648	7.17e-101	1.89e-98	up
Cluster-2852.67843	424.401	0.380162	10.125	2.34e-88	4.94e-86	up
Cluster-2852.70579	423.326	0.456195	9.8579	5.37e-92	1.2e-89	up
Cluster-2852.83446	421.137	1.52065	8.1135	2.36e-117	8.15e-115	up
Cluster-2852.67523	417.516	0.380162	10.101	2.74e-87	5.7e-85	up
Cluster-2852.68064	416.441	0.60826	9.4192	6.83e-97	1.66e-94	up
Cluster-2852.68723	412.422	0.684292	9.2353	1.2e-98	2.99e-96	up
Cluster-2852.68027	411.864	43.7187	3.2358	3.54e-133	1.52e-130	up
Cluster-2852.67007	411.705	0.532227	9.5954	2.85e-93	6.48e-91	up
Cluster-2852.67518	410.79	0.836357	8.9401	1.47e-102	4e-100	up
Cluster-2852.67701	410.67	0.684292	9.2292	2.51e-98	6.23e-96	up
Cluster-2852.67816	409.835	0.91239	8.8112	3.37e-104	9.41e-102	up
Cluster-2852.67358	409.556	55.5797	2.8814	1.1e-125	4.27e-123	up
Cluster-2852.68557	402.042	194.669	1.0463	7.63e-65	9.96e-63	up
Cluster-2852.69342	400.96	1.29255	8.2771	1.53e-109	4.64e-107	up
Cluster-2852.69133	396.264	152.673	1.376	8.16e-77	1.41e-74	up
Cluster-2852.68217	396.065	150.392	1.397	1.43e-77	2.54e-75	up
Cluster-2852.71849	394.672	28.132	3.8104	4.63e-135	2.03e-132	up
Cluster-2852.67589	393.982	0.346708	10.15	8.08e-82	1.54e-79	up
Cluster-2852.67279	390.732	0.988422	8.6268	5.52e-102	1.48e-99	up
Cluster-2852.67631	389.458	1.90081	7.6787	1.95e-114	6.47e-112	up
Cluster-2852.67565	388.782	14.9784	4.698	1.84e-137	8.36e-135	up
Cluster-2852.68787	385.877	1.67271	7.8498	3.51e-111	1.08e-108	up
Cluster-2852.68569	385.598	0.30413	10.308	4.55e-78	8.09e-76	up
Cluster-2852.69911	384.125	2.50907	7.2583	4e-118	1.41e-115	up
Cluster-2852.68678	382.475	119.822	1.6745	9.7e-85	1.93e-82	up
Cluster-2852.68238	379.947	94.5844	2.0061	8.43e-95	1.98e-92	up
Cluster-2852.68216	378.048	0.385485	9.9377	2.53e-81	4.79e-79	up
Cluster-2852.68448	377.638	0.228097	10.693	1.04e-71	1.61e-69	up
Cluster-2852.68231	375.251	0.988422	8.5685	8.55e-99	2.15e-96	up
Cluster-2852.69782	373.212	70.5323	2.4036	4.69e-104	1.31e-101	up
Cluster-2852.67731	369.59	93.2265	1.9871	1.04e-91	2.33e-89	up
Cluster-2852.68469	368.876	0	9.527	1.19e-84	2.36e-82	up
Cluster-2852.67091	367.97	80.5313	2.192	4.05e-97	9.9e-95	up
Cluster-2852.69898	366.457	27.9974	3.7103	1.31e-124	4.95e-122	up
Cluster-2852.69231	365.5	6.3107	5.8559	1.23e-125	4.76e-123	up
Cluster-2852.67937	364.356	3.32186	6.7772	2.32e-117	8.03e-115	up
Cluster-2852.69844	363.869	141.116	1.3665	2.35e-70	3.53e-68	up
Cluster-2852.68414	363.789	71.6226	2.3446	5.19e-100	1.34e-97	up
Cluster-2852.69832	362.993	91.9233	1.9814	6.12e-90	1.33e-87	up
Cluster-2852.69938	361.958	8.36357	5.4356	9.8e-127	3.84e-124	up
Cluster-2852.70084	360.716	3.49749	6.6884	4.28e-117	1.47e-114	up
Cluster-2852.67935	360.287	169.705	1.0861	9.61e-60	1.13e-57	up
Cluster-2852.70538	357.421	137.391	1.3793	1.4e-69	2.07e-67	up
Cluster-2852.68773	353.203	0.30413	10.182	3.6e-73	5.76e-71	up
Cluster-2852.69419	351.969	0.30413	10.177	5.57e-73	8.84e-71	up
Cluster-2852.67504	350.696	0.228097	10.586	6.06e-68	8.55e-66	up
Cluster-2852.68396	349.104	0.380162	9.8428	2.22e-76	3.8e-74	up
Cluster-2852.69319	348.467	69.9499	2.3166	3.36e-95	7.92e-93	up
Cluster-2852.69335	344.664	2.46421	7.1279	1.4e-107	4.09e-105	up
Cluster-2852.69248	344.089	146.667	1.2302	4.48e-62	5.58e-60	up
Cluster-2852.67946	342.179	0.532227	9.3285	4.78e-81	8.99e-79	up
Cluster-2852.67945	340.149	0.152065	11.127	4.35e-60	5.2e-58	up
Cluster-2852.69476	339.154	1.14049	8.2161	1.12e-93	2.57e-91	up
Cluster-2852.71342	337.125	0.760325	8.7925	2.81e-86	5.72e-84	up
Cluster-2852.68144	337.108	77.687	2.1175	3.01e-87	6.24e-85	up
Cluster-2852.68098	335.533	0.30413	10.108	1.92e-70	2.89e-68	up
Cluster-2852.69324	334.634	0.228097	10.519	1.17e-65	1.57e-63	up
Cluster-2852.66136	334.418	11.4049	4.8739	1.55e-118	5.49e-116	up
Cluster-2852.67377	334.418	0.380162	9.7808	5.81e-74	9.45e-72	up
Cluster-2852.69214	334.259	0.456195	9.5171	5.34e-77	9.28e-75	up
Cluster-2852.67974	333.742	0.380162	9.7779	7.52e-74	1.22e-71	up
Cluster-2852.68311	333.622	1.36858	7.9294	1.75e-95	4.17e-93	up
Cluster-2852.68081	333.503	0.380162	9.7769	8.24e-74	1.33e-71	up
Cluster-2852.69739	331.593	0.30413	10.091	7.88e-70	1.18e-67	up
Cluster-2852.67036	326.976	19.3883	4.0759	5.1e-114	1.66e-111	up
Cluster-2852.67442	326.777	0.30413	10.069	4.46e-69	6.5e-67	up
Cluster-2852.66578	325.716	46.2635	2.8157	3.24e-99	8.23e-97	up
Cluster-2852.68075	325.384	0.152065	11.063	3.3e-58	3.75e-56	up
Cluster-2852.70438	323.593	2.50907	7.0109	2.9e-102	7.88e-100	up
Cluster-2852.70166	323.235	147.199	1.1348	2.31e-55	2.48e-53	up
Cluster-2852.69089	322.519	0.60826	9.0505	1.14e-79	2.05e-77	up
Cluster-2852.69372	319.216	131.308	1.2816	2.52e-59	2.93e-57	up
Cluster-2852.69526	319.188	0.60826	9.0355	4.91e-79	8.75e-77	up
Cluster-2852.68222	318.499	119.827	1.4103	3.83e-63	4.86e-61	up
Cluster-2852.69855	315.196	0.532227	9.21	4.01e-76	6.85e-74	up
Cluster-2852.68260	315.103	0	9.2997	4.2e-75	7.05e-73	up
Cluster-2852.67797	314.741	5.79672	5.7628	5.65e-109	1.7e-106	up
Cluster-2852.68108	314.201	0.30413	10.013	4.26e-67	5.96e-65	up
Cluster-2852.68626	311.177	48.4327	2.6837	1.47e-92	3.33e-90	up
Cluster-2852.68804	310.261	0.30413	9.9946	1.8e-66	2.48e-64	up
Cluster-2852.67876	308.789	0.152065	10.988	4.6e-56	5e-54	up
Cluster-2852.68265	308.749	2.73717	6.8176	2.14e-99	5.49e-97	up
Cluster-2852.68164	308.669	0.60826	8.9872	5.06e-77	8.81e-75	up
Cluster-2852.70963	308.222	0.30413	9.9851	3.8e-66	5.19e-64	up
Cluster-2852.68174	308.192	0.988422	8.2845	1.46e-84	2.87e-82	up
Cluster-2852.69390	306.68	11.1768	4.7782	6.99e-109	2.09e-106	up
Cluster-2852.68039	305.844	151.457	1.0139	9.41e-49	8.47e-47	up
Cluster-2852.69146	304.2	98.843	1.6218	2.4e-66	3.3e-64	up
Cluster-2852.67396	303.894	93.8241	1.6955	2.81e-68	4e-66	up
Cluster-2852.68871	302.541	0.152065	10.958	3.02e-55	3.23e-53	up
Cluster-2852.68233	302.082	0.447071	9.4002	5.25e-71	8.07e-69	up
Cluster-2852.69154	298.441	0.30413	9.9385	1.39e-64	1.8e-62	up
Cluster-2852.74314	296.452	1.29255	7.8414	6.03e-86	1.22e-83	up
Cluster-2852.68986	296.253	93.672	1.6611	1.05e-65	1.43e-63	up
Cluster-2852.69640	295.377	1.06445	8.1163	7.43e-83	1.43e-80	up
Cluster-2852.67963	295.178	124.465	1.2458	5.83e-54	5.99e-52	up
Cluster-2852.69654	295.116	0.0760325	11.922	2.12e-45	1.75e-43	up
Cluster-2852.67847	294.86	0.456195	9.3362	5.11e-70	7.64e-68	up
Cluster-2852.78922	294.82	0.30413	9.9209	5.34e-64	6.85e-62	up
Cluster-2852.66867	291.994	0.152065	10.907	7.39e-54	7.56e-52	up
Cluster-2852.71913	290.337	119.049	1.2862	2.99e-54	3.11e-52	up
Cluster-2852.68178	289.208	0.30413	9.8932	4.31e-63	5.45e-61	up
Cluster-2852.68907	288.373	67.973	2.0849	3.47e-74	5.68e-72	up
Cluster-2852.68828	287.895	91.315	1.6566	8.71e-64	1.11e-61	up
Cluster-2852.66111	287.656	0.380162	9.5635	4.69e-66	6.39e-64	up
Cluster-2852.66583	285.697	0.275238	10.02	4.13e-61	5.03e-59	up
Cluster-2852.68295	285.283	93.945	1.6025	7.76e-62	9.58e-60	up
Cluster-2852.67637	285.109	0.380162	9.5507	1.29e-65	1.74e-63	up
Cluster-2852.71253	285.03	99.1464	1.5235	1.01e-59	1.19e-57	up
Cluster-2852.67198	284.956	17.7825	4.0022	3.08e-99	7.89e-97	up
Cluster-2852.72205	284.858	54.1891	2.3942	1.09e-79	1.97e-77	up
Cluster-2852.71368	282.897	0	9.1441	3.58e-69	5.23e-67	up
Cluster-2852.72553	282.642	125.149	1.1753	8.93e-50	8.23e-48	up
Cluster-2852.69646	282.244	0.30413	9.858	5.86e-62	7.27e-60	up
Cluster-2852.68173	282.124	71.0143	1.9901	1.62e-70	2.45e-68	up
Cluster-2852.68146	281.846	0.380162	9.5341	4.76e-65	6.26e-63	up
Cluster-2852.71209	281.329	77.173	1.8661	1.82e-67	2.56e-65	up
Cluster-2852.73377	281.01	0.380162	9.5298	6.65e-65	8.69e-63	up
Cluster-2852.66498	280.135	16.9552	4.0463	8.1e-98	2e-95	up
Cluster-2852.67158	280.135	0.228097	10.262	1.19e-57	1.32e-55	up
Cluster-2852.68343	279.896	114.049	1.2952	1.3e-52	1.29e-50	up
Cluster-2852.72101	279.473	96.4404	1.535	6.86e-59	7.87e-57	up
Cluster-2852.67739	277.5	0	9.1163	3.67e-68	5.19e-66	up
Cluster-2852.67629	274.762	2.28097	6.9124	6.43e-88	1.35e-85	up
Cluster-2852.68092	273.824	47.4313	2.5293	4.22e-79	7.55e-77	up
Cluster-2852.71406	272.674	71.225	1.9367	4.87e-67	6.79e-65	up
Cluster-2852.68896	271.857	112.528	1.2726	1.5e-50	1.42e-48	up
Cluster-2852.67268	270.464	1.06445	7.9892	3.26e-77	5.71e-75	up
Cluster-2852.69011	270.265	0.456195	9.2105	1.57e-65	2.1e-63	up
Cluster-2852.68447	270.066	0.684292	8.6245	4.25e-71	6.54e-69	up
Cluster-2852.69629	269.946	1.06445	7.9864	4.28e-77	7.48e-75	up
Cluster-2852.67800	269.588	0.60826	8.7919	2.24e-69	3.3e-67	up
Cluster-2852.68313	269.389	0.228097	10.206	5.06e-56	5.49e-54	up
Cluster-2852.67492	269.15	0.30413	9.7895	8.32e-60	9.83e-58	up
Cluster-2852.69852	268.593	8.28754	5.0183	1.8e-95	4.28e-93	up
Cluster-2852.67456	268.275	0.30413	9.7848	1.16e-59	1.36e-57	up
Cluster-2852.68025	268.156	5.47434	5.6142	9.26e-94	2.13e-91	up
Cluster-2852.69465	267.001	0.30413	9.7779	1.89e-59	2.2e-57	up
Cluster-2852.70335	263.857	1.06445	7.9535	1.07e-75	1.82e-73	up
Cluster-2852.73797	262.841	15.2392	4.1083	3.56e-92	8e-90	up
Cluster-2852.67339	261.151	0.152065	10.746	1.05e-49	9.66e-48	up
Cluster-2852.67919	260.169	78.2321	1.7336	1.38e-59	1.62e-57	up
Cluster-2852.69701	260.077	0.228097	10.155	1.36e-54	1.43e-52	up
Cluster-2852.67344	259.559	0.380162	9.4152	3.92e-61	4.78e-59	up
Cluster-2852.67726	259.48	92.9877	1.4805	1.71e-53	1.73e-51	up
Cluster-2852.67702	259.321	0.30413	9.7358	3.59e-58	4.07e-56	up
Cluster-2852.67494	258.445	124.541	1.0532	1.69e-42	1.28e-40	up
Cluster-2852.68486	257.888	0.684292	8.5579	1.39e-68	1.99e-66	up
Cluster-2852.69383	257.459	39.9353	2.6886	5.57e-77	9.65e-75	up
Cluster-2852.68872	254.491	48.5779	2.3892	2.62e-71	4.05e-69	up
Cluster-2852.68757	253.51	102.036	1.313	2.96e-48	2.62e-46	up
Cluster-2852.67742	252.953	12.3933	4.3512	1.38e-89	2.99e-87	up
Cluster-2852.67520	252.754	120.359	1.0704	4.86e-42	3.65e-40	up
Cluster-2852.69904	251.958	2.66114	6.565	3.34e-83	6.46e-81	up
Cluster-2852.71495	251.892	5.24244	5.5864	2.73e-88	5.74e-86	up
Cluster-2852.68840	251.799	11.785	4.4172	2.43e-89	5.2e-87	up
Cluster-2852.70454	251.02	5.12839	5.6131	6.79e-88	1.42e-85	up
Cluster-2852.64641	250.582	41.9684	2.5779	2.62e-73	4.21e-71	up
Cluster-2852.75423	249.814	0.30413	9.682	1.42e-56	1.56e-54	up
Cluster-2852.73223	248.734	91.9233	1.4361	2.59e-50	2.43e-48	up
Cluster-2852.68549	248.715	0.228097	10.091	7.85e-53	7.79e-51	up
Cluster-2852.68136	248.655	0	8.958	1.15e-62	1.45e-60	up
Cluster-2852.69621	247.423	8.21835	4.912	3.48e-88	7.3e-86	up
Cluster-2852.68163	245.232	6.38673	5.2629	6.24e-87	1.29e-84	up
Cluster-2852.68470	244.755	2.5851	6.565	7.05e-81	1.32e-78	up
Cluster-2852.68594	243.275	15.4179	3.9799	6.76e-85	1.35e-82	up
Cluster-2852.68781	242.787	8.25485	4.8783	1.39e-86	2.83e-84	up
Cluster-2852.67175	242.009	6.99499	5.1126	4.34e-86	8.8e-84	up
Cluster-2852.69042	241.416	0.700259	8.4294	2.04e-65	2.71e-63	up
Cluster-2852.68821	240.347	0.456195	9.0413	6.38e-60	7.56e-58	up
Cluster-2852.68030	240.098	21.7453	3.4649	1.66e-80	3.07e-78	up
Cluster-2852.68945	239.813	8.53465	4.8124	1.46e-85	2.94e-83	up
Cluster-2852.67329	239.581	0.0760325	11.622	2.89e-39	1.99e-37	up
Cluster-2852.66527	239.302	104.317	1.1979	6.01e-43	4.64e-41	up
Cluster-2852.68153	238.944	0.228097	10.033	2.68e-51	2.58e-49	up
Cluster-2852.71115	238.666	0.152065	10.616	1.39e-46	1.18e-44	up
Cluster-2852.66538	238.467	16.4991	3.8533	1.3e-82	2.49e-80	up
Cluster-2852.67905	238.387	0.988422	7.914	6.84e-69	9.91e-67	up
Cluster-2852.68767	237.511	29.3485	3.0166	2.68e-75	4.52e-73	up
Cluster-2852.68122	237.111	37.0795	2.6769	7.01e-71	1.07e-68	up
Cluster-2852.69575	236.596	78.7134	1.5877	2.84e-51	2.73e-49	up
Cluster-2852.68067	236.437	80.2143	1.5595	1.25e-50	1.19e-48	up
Cluster-2852.69733	236.437	30.7171	2.9443	3.97e-74	6.47e-72	up
Cluster-2852.68315	236.318	0.30413	9.6018	2.83e-54	2.95e-52	up
Cluster-2852.68687	236.041	1076.24	-2.1889	3.15e-43	2.45e-41	down
Cluster-2852.84642	235.084	1.06445	7.7869	5.62e-69	8.16e-67	up
Cluster-2852.68544	234.827	25.4792	3.2042	1.89e-76	3.24e-74	up
Cluster-2852.67557	234.527	17.1073	3.7771	7.54e-81	1.41e-78	up
Cluster-2852.68977	234.208	0.228097	10.004	1.51e-50	1.43e-48	up
Cluster-2852.67203	233.452	30.8692	2.9189	6.48e-73	1.03e-70	up
Cluster-2852.68706	232.312	0.832556	8.1243	1.69e-65	2.25e-63	up
Cluster-2852.68719	231.343	67.2888	1.7816	3.81e-54	3.96e-52	up
Cluster-2852.67426	230.59	72.7684	1.6639	1.34e-51	1.29e-49	up
Cluster-2852.67462	229.154	74.968	1.612	3.21e-50	3e-48	up
Cluster-2852.68192	229.035	0.30413	9.5567	5.09e-53	5.07e-51	up
Cluster-2852.68103	228.406	53.387	2.097	2.35e-59	2.74e-57	up
Cluster-2852.69002	228.079	0.152065	10.551	4.37e-45	3.59e-43	up
Cluster-2852.68251	227.721	0.854605	8.0578	9.13e-65	1.19e-62	up
Cluster-2852.68357	227.287	18.4014	3.6266	1.77e-77	3.1e-75	up
Cluster-2852.71876	226.249	0.0760325	11.539	9.94e-38	6.51e-36	up
Cluster-2852.69165	225.866	0.152065	10.537	9.05e-45	7.37e-43	up
Cluster-2852.69459	225.811	0.380162	9.2143	5.06e-55	5.39e-53	up
Cluster-2852.67414	225.453	0.30413	9.5339	2.13e-52	2.09e-50	up
Cluster-2852.67513	225.294	0.152065	10.533	1.09e-44	8.86e-43	up
Cluster-2852.68350	225.201	0.6554	8.4246	3.49e-61	4.26e-59	up
Cluster-2852.68389	224.736	0.91239	7.9444	8.09e-65	1.05e-62	up
Cluster-2852.69268	223.622	0.152065	10.522	1.9e-44	1.53e-42	up
Cluster-2852.67745	223.065	2.50907	6.4742	2.12e-74	3.51e-72	up
Cluster-2852.68011	222.996	0	8.8009	1.25e-57	1.39e-55	up
Cluster-2852.74551	222.786	0.380162	9.1948	1.83e-54	1.93e-52	up
Cluster-2852.70000	222.75	1.31232	7.4072	3.02e-68	4.29e-66	up
Cluster-2852.70274	222.523	0	8.7978	1.55e-57	1.72e-55	up
Cluster-2852.68266	222.465	1.01427	7.777	1.9e-65	2.53e-63	up
Cluster-2852.65844	221.473	0.228097	9.9233	1.65e-48	1.47e-46	up
Cluster-2852.69950	221.429	18.1999	3.6048	2.18e-75	3.7e-73	up
Cluster-2852.71398	220.677	0.380162	9.1811	4.52e-54	4.65e-52	up
Cluster-2852.68944	219.751	0.532227	8.6896	1.1e-57	1.22e-55	up
Cluster-2852.69359	219.603	58.8491	1.8998	1.12e-53	1.13e-51	up
Cluster-2852.70015	218.92	109.091	1.0049	3.45e-35	2.08e-33	up
Cluster-2852.68856	218.528	0.30413	9.4889	3.45e-51	3.31e-49	up
Cluster-2852.69070	218.369	6.15863	5.148	8.18e-78	1.45e-75	up
Cluster-2852.68525	217.971	0.30413	9.4852	4.32e-51	4.13e-49	up
Cluster-2852.69171	217.971	0.228097	9.9003	6.09e-48	5.35e-46	up
Cluster-2852.66242	216.618	0.684292	8.3063	8.02e-60	9.49e-58	up
Cluster-2852.68629	216.541	0.760325	8.1538	5.9e-61	7.16e-59	up
Cluster-2852.68323	215.832	1.33133	7.3409	1.22e-66	1.68e-64	up
Cluster-2852.68436	215.265	28.5882	2.9126	2.61e-67	3.66e-65	up
Cluster-2852.67420	215.225	0.380162	9.145	4.69e-53	4.67e-51	up
Cluster-2852.68444	215.145	0.30413	9.4664	1.36e-50	1.29e-48	up
Cluster-2852.69712	215.026	1.06445	7.6583	3.55e-64	4.57e-62	up
Cluster-2852.69038	214.946	0.380162	9.1431	5.28e-53	5.26e-51	up
Cluster-2852.68612	214.867	0.30413	9.4645	1.52e-50	1.43e-48	up
Cluster-2852.67624	214.843	89.5587	1.2624	4.21e-40	2.97e-38	up
Cluster-2852.70713	214.818	104.436	1.0405	2.44e-35	1.48e-33	up
Cluster-2852.66101	214.628	50.7897	2.0792	1.38e-55	1.48e-53	up
Cluster-2852.69176	214.628	0.456195	8.878	6e-55	6.38e-53	up
Cluster-2852.68932	214.193	17.9642	3.5757	8.55e-73	1.35e-70	up
Cluster-2852.68721	213.968	1.36935	7.2878	1.92e-66	2.65e-64	up
Cluster-2852.67632	213.593	77.249	1.4673	4.42e-44	3.52e-42	up
Cluster-2852.69211	213.354	6.00657	5.1506	4.57e-76	7.78e-74	up
Cluster-2852.69091	212.797	83.1795	1.3552	1.18e-41	8.72e-40	up
Cluster-2852.71032	212.519	0.684292	8.2788	6.26e-59	7.2e-57	up
Cluster-2852.68680	212.359	0.684292	8.2777	6.78e-59	7.79e-57	up
Cluster-2852.70614	212.081	10.8726	4.2858	2.9e-75	4.87e-73	up
Cluster-2852.66256	211.908	0.340626	9.281	3.03e-51	2.91e-49	up
Cluster-2852.69382	211.603	0.456195	8.8575	2.36e-54	2.47e-52	up
Cluster-2852.68168	211.006	0.228097	9.8534	8.29e-47	7.11e-45	up
Cluster-2852.71787	211.006	0.152065	10.438	1.27e-42	9.68e-41	up
Cluster-2852.67680	210.967	0.152065	10.438	1.28e-42	9.8e-41	up
Cluster-2852.64513	210.688	56.4161	1.9009	1.36e-51	1.32e-49	up
Cluster-2852.66334	210.545	3.24887	6.018	1.58e-72	2.49e-70	up
Cluster-2852.68504	210.072	0.199965	10.037	2.77e-45	2.29e-43	up
Cluster-2852.67999	209.574	69.1896	1.5988	7.86e-46	6.57e-44	up
Cluster-2852.70168	208.42	0.228097	9.8356	2.2e-46	1.87e-44	up
Cluster-2852.67875	207.544	0.0760325	11.415	1.59e-35	9.72e-34	up
Cluster-2852.68307	207.504	10.3404	4.3268	8.93e-74	1.44e-71	up
Cluster-2852.72806	206.31	68.6573	1.5873	6.28e-45	5.14e-43	up
Cluster-2852.68134	206.065	0.503335	8.6774	2.69e-54	2.81e-52	up
Cluster-2852.67836	205.196	74.6639	1.4585	3.01e-42	2.27e-40	up
Cluster-2852.65716	205.176	13.2297	3.955	8.58e-72	1.34e-69	up
Cluster-2852.70170	204.497	76.2606	1.4231	2e-41	1.47e-39	up
Cluster-2852.68982	204.387	0.847002	7.9147	2.54e-59	2.94e-57	up
Cluster-2852.67741	204.241	0.60826	8.3914	6.75e-56	7.31e-54	up
Cluster-2852.68237	204.241	54.5913	1.9035	4.12e-50	3.83e-48	up
Cluster-2852.70255	204.221	0	8.674	7.51e-54	7.66e-52	up
Cluster-2852.70510	203.883	17.2594	3.5623	2.7e-69	3.97e-67	up
Cluster-2852.70100	203.723	1.59668	6.9954	3.57e-65	4.72e-63	up
Cluster-2852.67909	203.564	50.3335	2.0159	8.36e-52	8.13e-50	up
Cluster-2852.67250	203.485	803.283	-1.981	1.34e-24	4.83e-23	down
Cluster-2852.68543	201.117	85.7989	1.229	5.45e-37	3.48e-35	up
Cluster-2852.69055	200.42	93.596	1.0985	2.93e-34	1.7e-32	up
Cluster-2852.68194	200.301	0.152065	10.363	4.74e-41	3.45e-39	up
Cluster-2852.68548	199.664	45.6955	2.1274	1.41e-52	1.4e-50	up
Cluster-2852.67938	199.021	3.65868	5.7655	1.35e-69	1.99e-67	up
Cluster-2852.69557	198.246	3.31274	5.9031	7.6e-69	1.1e-66	up
Cluster-2852.69638	197.993	0.988422	7.6461	2.56e-59	2.97e-57	up
Cluster-2852.68683	197.837	84.688	1.2241	2.56e-36	1.6e-34	up
Cluster-2852.67340	197.475	41.5137	2.25	8.16e-54	8.32e-52	up
Cluster-2852.69849	197.475	6.69086	4.8833	8.97e-71	1.37e-68	up
Cluster-2852.69150	197.063	0.00380162	15.662	6.3e-15	1.17e-13	up
Cluster-2852.69131	196.759	28.5122	2.7868	2.31e-60	2.77e-58	up
Cluster-2852.67728	196.719	0.228097	9.7523	1.9e-44	1.53e-42	up
Cluster-2852.70888	195.91	41.126	2.2521	1.97e-53	1.99e-51	up
Cluster-2852.67439	195.326	0.0760325	11.327	4.72e-34	2.72e-32	up
Cluster-2852.67542	195.048	0.60826	8.3249	6.43e-54	6.59e-52	up
Cluster-2852.67980	193.766	0	8.5982	1.05e-51	1.02e-49	up
Cluster-2852.65824	193.707	11.1943	4.113	1.94e-68	2.76e-66	up
Cluster-2852.69031	193.177	6.99499	4.7875	2.75e-69	4.03e-67	up
Cluster-2852.69299	192.819	0.760325	7.9864	1.36e-55	1.46e-53	up
Cluster-2852.69139	192.58	0.380162	8.9846	9.3e-49	8.39e-47	up
Cluster-2852.69194	191.986	20.6573	3.2163	6.16e-63	7.76e-61	up
Cluster-2852.69499	191.824	0.30413	9.3009	2.02e-46	1.71e-44	up
Cluster-2852.70573	191.822	62.0045	1.6293	1.26e-42	9.65e-41	up
Cluster-2852.69680	190.55	0.456195	8.7063	3.79e-50	3.53e-48	up
Cluster-2852.66952	190.471	73.2953	1.3778	7.03e-38	4.62e-36	up
Cluster-2852.67996	189.874	0.30413	9.2861	4.57e-46	3.84e-44	up
Cluster-2852.65232	189.834	0.228097	9.7009	2.72e-43	2.12e-41	up
Cluster-2852.69506	189.277	2.73717	6.1117	5.09e-65	6.68e-63	up
Cluster-2852.69246	188.828	27.5298	2.778	6.53e-58	7.34e-56	up
Cluster-2852.68150	187.765	27.5998	2.7662	1.8e-57	1.99e-55	up
Cluster-2852.69584	187.676	12.8609	3.8672	1.79e-65	2.38e-63	up
Cluster-2852.69271	187.389	67.5602	1.4718	5.77e-39	3.93e-37	up
Cluster-2852.68897	186.809	61.1301	1.6116	2.94e-41	2.16e-39	up
Cluster-2852.68431	186.69	0.684292	8.0918	3.33e-53	3.35e-51	up
Cluster-2852.68200	186.541	3.2694	5.8343	3.99e-65	5.26e-63	up
Cluster-2852.67608	185.95	30.3339	2.6159	2.64e-55	2.83e-53	up
Cluster-2852.71063	185.019	0.456195	8.6638	5.06e-49	4.59e-47	up
Cluster-2852.70920	184.248	52.4487	1.8127	5.66e-44	4.49e-42	up
Cluster-2852.71060	184.063	1.74875	6.7177	1.58e-60	1.91e-58	up
Cluster-2852.70523	183.957	16.9887	3.4367	6.17e-62	7.64e-60	up
Cluster-2852.67952	183.705	59.1533	1.6349	5.48e-41	3.98e-39	up
Cluster-2852.67401	183.58	45.9168	1.9993	1.19e-46	1.02e-44	up
Cluster-2852.68493	182.273	28.9684	2.6535	1.17e-54	1.23e-52	up
Cluster-2852.70418	181.755	55.4277	1.7133	7.72e-42	5.76e-40	up
Cluster-2852.66382	180.959	2.5851	6.1293	3.56e-62	4.46e-60	up
Cluster-2852.65417	180.919	0.152065	10.216	3.87e-38	2.56e-36	up
Cluster-2852.69740	180.816	38.0436	2.2488	2.07e-49	1.89e-47	up
Cluster-2852.66894	180.506	1.9145	6.5589	3.66e-60	4.38e-58	up
Cluster-2852.73856	179.885	5.39831	5.0584	1.59e-64	2.06e-62	up
Cluster-2852.68000	179.845	0.228097	9.6229	1.35e-41	9.98e-40	up
Cluster-2852.71975	179.606	0.91239	7.621	3.98e-54	4.12e-52	up
Cluster-2852.72195	179.606	0.988422	7.5055	8.26e-55	8.75e-53	up
Cluster-2852.69546	179.447	85.2324	1.0741	2.08e-30	1.01e-28	up
Cluster-2852.68220	178.691	2.50907	6.1542	2.54e-61	3.11e-59	up
Cluster-2852.71088	178.333	87.6655	1.0245	2.48e-29	1.15e-27	up
Cluster-2852.68903	177.935	51.398	1.7916	3.32e-42	2.5e-40	up
Cluster-2852.72950	177.855	23.2659	2.9344	3.98e-56	4.33e-54	up
Cluster-2852.69307	177.218	43.4906	2.0268	1.76e-45	1.46e-43	up
Cluster-2852.67499	176.78	1.06445	7.3757	1.02e-54	1.08e-52	up
Cluster-2852.68116	176.542	13.6098	3.6973	6e-61	7.28e-59	up
Cluster-2852.67693	176.303	0.380162	8.8572	1.39e-45	1.15e-43	up
Cluster-2852.66904	175.905	33.3783	2.3978	5.96e-50	5.51e-48	up
Cluster-2852.67507	175.609	0.152065	10.173	2.52e-37	1.63e-35	up
Cluster-2852.70184	175.547	69.8739	1.329	3.21e-34	1.86e-32	up
Cluster-2852.68814	175.269	45.5997	1.9425	8.18e-44	6.46e-42	up
Cluster-2852.67690	174.751	0.152065	10.166	3.42e-37	2.2e-35	up
Cluster-2852.66680	174.273	0.532227	8.3551	3.51e-48	3.11e-46	up
Cluster-2852.69834	173.875	66.3003	1.391	6.01e-35	3.59e-33	up
Cluster-2852.69568	172.721	0.228097	9.5646	2.28e-40	1.61e-38	up
Cluster-2852.69484	172.642	65.0838	1.4074	5.54e-35	3.32e-33	up
Cluster-2852.68109	172.62	1.09487	7.3007	6.96e-54	7.12e-52	up
Cluster-2852.71721	172.363	0.152065	10.147	7.99e-37	5.07e-35	up
Cluster-2852.67450	172.209	44.5102	1.952	3.27e-43	2.53e-41	up
Cluster-2852.66958	171.929	0.152065	10.143	9.33e-37	5.89e-35	up
Cluster-2852.71248	171.806	55.1996	1.638	1.71e-38	1.15e-36	up
Cluster-2852.67413	171.686	34.9749	2.2954	1.41e-47	1.23e-45	up
Cluster-2852.67434	171.686	0.30413	9.1409	1.05e-42	8.04e-41	up
Cluster-2852.68528	171.448	0.0760325	11.139	4.34e-31	2.2e-29	up
Cluster-2852.73565	171.131	3.02913	5.8201	6.11e-60	7.26e-58	up
Cluster-2852.70326	170.967	69.1455	1.306	5.45e-33	3.02e-31	up
Cluster-2852.66540	170.691	78.4655	1.1213	8.11e-30	3.84e-28	up
Cluster-2852.69325	169.975	71.5412	1.2485	7.51e-32	3.97e-30	up
Cluster-2852.67920	169.697	0.228097	9.5391	7.62e-40	5.31e-38	up
Cluster-2852.65641	169.516	74.0397	1.195	7.13e-31	3.56e-29	up
Cluster-2852.73444	169.259	43.3385	1.9655	1.09e-42	8.38e-41	up
Cluster-2852.68931	169.162	66.0935	1.3558	1.78e-33	1.01e-31	up
Cluster-2852.69778	168.781	0.228097	9.5313	1.1e-39	7.61e-38	up
Cluster-2852.67870	168.662	0.0760325	11.115	9.8e-31	4.85e-29	up
Cluster-2852.66730	168.411	3.55756	5.565	1.07e-59	1.26e-57	up
Cluster-2852.70424	168.184	2.8132	5.9017	1.09e-58	1.24e-56	up
Cluster-2852.69108	168.065	0.836357	7.6507	1.34e-50	1.28e-48	up
Cluster-2852.68673	167.344	2.28782	6.1927	2.12e-57	2.34e-55	up
Cluster-2852.67940	167.15	71.0904	1.2334	4.22e-31	2.14e-29	up
Cluster-2852.68984	166.826	71.5975	1.2204	7.9e-31	3.93e-29	up
Cluster-2852.68684	166.09	13.0723	3.6674	2.61e-57	2.88e-55	up
Cluster-2852.65901	165.166	3.01849	5.7739	4.78e-58	5.39e-56	up
Cluster-2852.69375	165.04	17.7156	3.2197	2.21e-54	2.32e-52	up
Cluster-2852.69517	164.483	1.52065	6.7571	4.22e-54	4.37e-52	up
Cluster-2852.69605	164.012	29.7181	2.4644	2.02e-47	1.75e-45	up
Cluster-2852.69393	163.993	0.228097	9.4898	7.56e-39	5.13e-37	up
Cluster-2852.69227	163.87	20.306	3.0126	1.74e-52	1.72e-50	up
Cluster-2852.72390	163.687	48.7368	1.7479	2.4e-38	1.61e-36	up
Cluster-2852.71951	163.409	70.3301	1.2163	3.64e-30	1.75e-28	up
Cluster-2852.68398	163.329	0.30413	9.0689	3.95e-41	2.89e-39	up
Cluster-2852.70649	163.329	1.36858	6.899	4.49e-53	4.48e-51	up
Cluster-2852.70238	163.294	0.388526	8.7152	3.56e-43	2.76e-41	up
Cluster-2852.69761	163.13	46.6079	1.8074	4.65e-39	3.17e-37	up
Cluster-2852.71265	163.011	46.3798	1.8134	4.08e-39	2.79e-37	up
Cluster-2852.69241	162.135	0.380162	8.7364	9.27e-43	7.13e-41	up
Cluster-2852.67109	161.808	2.70295	5.9036	1.58e-56	1.73e-54	up
Cluster-2852.69408	161.419	0.380162	8.73	1.29e-42	9.86e-41	up
Cluster-2852.71252	161.259	36.4956	2.1436	5.31e-43	4.11e-41	up
Cluster-2852.71208	161.1	0.30413	9.0491	1.05e-40	7.55e-39	up
Cluster-2852.70479	160.941	48.6608	1.7257	2.02e-37	1.31e-35	up
Cluster-2852.68887	160.908	55.4193	1.5378	1.09e-34	6.39e-33	up
Cluster-2852.67240	160.782	595.943	-1.8901	3.59e-16	7.46e-15	down
Cluster-2852.66739	160.667	15.8908	3.3378	9.6e-54	9.77e-52	up
Cluster-2852.67234	160.427	9.54664	4.0708	6.98e-57	7.66e-55	up
Cluster-2852.65075	160.265	59.3053	1.4342	5.27e-33	2.93e-31	up
Cluster-2852.67521	160	0.380162	8.7172	2.5e-42	1.89e-40	up
Cluster-2852.67444	159.906	75.8044	1.0769	2.54e-27	1.06e-25	up
Cluster-2852.66154	159.747	0.380162	8.715	2.81e-42	2.13e-40	up
Cluster-2852.66074	158.991	445.398	-1.4862	2.26e-05	0.00013213	down
Cluster-2852.64084	158.076	0.228097	9.4367	8.38e-38	5.5e-36	up
Cluster-2852.68980	157.639	20.1691	2.9664	3.34e-50	3.11e-48	up
Cluster-2852.67793	157.598	0	8.3001	4.81e-44	3.82e-42	up
Cluster-2852.68261	157.041	0.0760325	11.012	3.07e-29	1.41e-27	up
Cluster-2852.68207	156.922	0.30413	9.0111	6.6e-40	4.62e-38	up
Cluster-2852.71340	156.588	1.59668	6.6158	3.4e-52	3.32e-50	up
Cluster-2852.69152	156.484	1.14049	7.1002	5.47e-50	5.06e-48	up
Cluster-2852.66399	156.165	2.8132	5.7947	6.31e-55	6.71e-53	up
Cluster-2852.65285	155.529	55.0475	1.4984	5.11e-33	2.84e-31	up
Cluster-2852.67001	155.409	0.836357	7.5377	1.68e-47	1.46e-45	up
Cluster-2852.68861	155.29	0.152065	9.9961	3.83e-34	2.22e-32	up
Cluster-2852.71146	154.985	14.3169	3.4363	1.83e-52	1.8e-50	up
Cluster-2852.72289	154.971	0.228097	9.4081	2.99e-37	1.93e-35	up
Cluster-2852.66685	154.932	0.152065	9.9927	4.37e-34	2.52e-32	up
Cluster-2852.67673	154.892	0.152065	9.9924	4.44e-34	2.56e-32	up
Cluster-2852.67578	154.609	0.273717	9.1417	1.26e-38	8.49e-37	up
Cluster-2852.69489	154.375	0.0760325	10.988	6.83e-29	3.11e-27	up
Cluster-2852.67628	154.255	0.152065	9.9864	5.61e-34	3.22e-32	up
Cluster-2852.68500	154.056	22.5816	2.7702	1.65e-47	1.43e-45	up
Cluster-2852.70122	153.937	0.228097	9.3985	4.57e-37	2.93e-35	up
Cluster-2852.68833	153.803	0	8.2649	3.24e-43	2.52e-41	up
Cluster-2852.71953	153.744	1.93503	6.312	1.85e-52	1.82e-50	up
Cluster-2852.70808	153.38	76.1846	1.0095	3.18e-25	1.19e-23	up
Cluster-2852.69913	153.22	0.0760325	10.977	9.67e-29	4.37e-27	up
Cluster-2852.68186	152.284	0.456195	8.3829	3.56e-42	2.68e-40	up
Cluster-2852.69800	152.265	6.69086	4.5083	7.35e-55	7.8e-53	up
Cluster-2852.69218	152.066	66.3003	1.1976	6.63e-28	2.88e-26	up
Cluster-2852.69573	151.827	0.0760325	10.964	1.47e-28	6.61e-27	up
Cluster-2852.67544	151.368	48.7908	1.6334	4.7e-34	2.71e-32	up
Cluster-2852.69569	151.27	0.30413	8.9582	8.12e-39	5.5e-37	up
Cluster-2852.71218	151.032	73.9036	1.0311	3.39e-25	1.27e-23	up
Cluster-2852.74635	150.912	0.0760325	10.955	1.94e-28	8.66e-27	up
Cluster-2852.70058	150.749	45.9829	1.713	5.45e-35	3.26e-33	up
Cluster-2852.68560	150.713	73.5994	1.034	3.44e-25	1.28e-23	up
Cluster-2852.68040	150.554	38.2443	1.977	2.66e-38	1.78e-36	up
Cluster-2852.72283	150.472	30.9825	2.28	9.48e-42	7.06e-40	up
Cluster-2852.72535	150.236	0.152065	9.9483	2.47e-33	1.39e-31	up
Cluster-2852.68842	150.208	46.519	1.6911	1.4e-34	8.2e-33	up
Cluster-2852.69224	150.196	45.9997	1.7071	8.62e-35	5.09e-33	up
Cluster-2852.66969	149.479	0.152065	9.941	3.27e-33	1.83e-31	up
Cluster-2852.67008	149.241	2.5851	5.8513	2.02e-52	1.99e-50	up
Cluster-2852.67743	149.228	61.2951	1.2837	1.11e-28	4.99e-27	up
Cluster-2852.72003	149.141	0	8.2205	3.43e-42	2.58e-40	up
Cluster-2852.72064	149.001	54.2302	1.4582	3.86e-31	1.96e-29	up
Cluster-2852.70790	148.971	73.404	1.0211	1.01e-24	3.68e-23	up
Cluster-2852.66871	148.604	0.456195	8.3476	2.21e-41	1.63e-39	up
Cluster-2852.64733	148.586	71.3968	1.0574	3.28e-25	1.23e-23	up
Cluster-2852.67910	148.426	21.3347	2.7985	4.53e-46	3.81e-44	up
Cluster-2852.68254	148.285	0.0760325	10.929	4.32e-28	1.88e-26	up
Cluster-2852.66291	148.166	61.5103	1.2683	2.88e-28	1.27e-26	up
Cluster-2852.67984	148.166	0.532227	8.121	1.93e-42	1.47e-40	up
Cluster-2852.69457	148.126	47.0641	1.6541	1.23e-33	6.95e-32	up
Cluster-2852.67752	147.927	0.228097	9.341	5.5e-36	3.4e-34	up
Cluster-2852.70528	147.825	0.0760325	10.925	4.97e-28	2.17e-26	up
Cluster-2852.66785	147.649	57.1764	1.3687	1.29e-29	6.06e-28	up
Cluster-2852.70292	147.171	0.380162	8.5967	1.05e-39	7.3e-38	up
Cluster-2852.68701	146.903	36.2873	2.0173	6.88e-38	4.53e-36	up
Cluster-2852.65954	146.097	63.7152	1.1972	7.21e-27	2.95e-25	up
Cluster-2852.69276	146.097	58.545	1.3193	1.27e-28	5.71e-27	up
Cluster-2852.71882	146.073	54.2378	1.4293	3.66e-30	1.76e-28	up
Cluster-2852.62838	145.937	27.7519	2.3947	1.04e-41	7.73e-40	up
Cluster-2852.68024	145.668	0.745879	7.6095	2.73e-44	2.18e-42	up
Cluster-2852.70914	145.619	66.5284	1.1302	8.25e-26	3.19e-24	up
Cluster-2852.67516	145.579	0.91239	7.3179	1.21e-45	1.01e-43	up
Cluster-2852.66249	145.38	0.228097	9.316	1.59e-35	9.72e-34	up
Cluster-2852.71380	145.34	70.3301	1.0472	1.52e-24	5.46e-23	up
Cluster-2852.70997	144.744	0.532227	8.0872	1.14e-41	8.43e-40	up
Cluster-2852.68149	144.584	3.2694	5.4667	1.08e-51	1.05e-49	up
Cluster-2852.65132	144.511	0	8.175	3.65e-41	2.67e-39	up
Cluster-2852.73666	144.465	1.21652	6.8918	3.52e-47	3.04e-45	up
Cluster-2852.70642	144.308	0.289684	8.9605	4.25e-37	2.73e-35	up
Cluster-2852.67104	144.027	0.0760325	10.887	1.59e-27	6.73e-26	up
Cluster-2852.69310	143.629	43.1104	1.7362	1.04e-33	5.88e-32	up
Cluster-2852.66523	143.589	0.0760325	10.883	1.82e-27	7.68e-26	up
Cluster-2852.70899	143.351	7.29912	4.2957	1.76e-51	1.7e-49	up
Cluster-2852.67260	143.254	29.3759	2.2859	6.85e-40	4.79e-38	up
Cluster-2852.67814	143.231	50.8657	1.4936	1.78e-30	8.68e-29	up
Cluster-2852.69565	143.152	0.380162	8.5567	7.19e-39	4.88e-37	up
Cluster-2852.68120	142.992	0.0760325	10.877	2.19e-27	9.18e-26	up
Cluster-2852.74297	142.873	0.30413	8.8758	3.55e-37	2.28e-35	up
Cluster-2852.69727	141.679	2.73717	5.6938	3.1e-50	2.9e-48	up
Cluster-2852.68786	141.639	0.456195	8.2784	7.2e-40	5.02e-38	up
Cluster-2852.69935	141.56	0.228097	9.2775	7.9e-35	4.67e-33	up
Cluster-2852.69723	141.52	13.6858	3.3702	1.01e-47	8.79e-46	up
Cluster-2852.70397	141.48	65.6921	1.1068	8.64e-25	3.15e-23	up
Cluster-2852.68029	141.348	0.372559	8.5676	2.39e-38	1.6e-36	up
Cluster-2852.70225	140.804	0.228097	9.2698	1.09e-34	6.38e-33	up
Cluster-2852.70978	140.764	22.2015	2.6645	1.05e-42	8.04e-41	up
Cluster-2852.66087	140.675	0.228097	9.2685	1.15e-34	6.73e-33	up
Cluster-2852.66168	140.047	1.36858	6.6771	1.23e-46	1.05e-44	up
Cluster-2852.67891	140.008	10.7206	3.7071	9.59e-49	8.61e-47	up
Cluster-2852.68971	139.947	12.3279	3.5049	7.13e-48	6.26e-46	up
Cluster-2852.69360	139.928	0	8.1285	3.85e-40	2.72e-38	up
Cluster-2852.66464	139.888	25.4709	2.4574	1.22e-40	8.79e-39	up
Cluster-2852.70179	139.808	45.0667	1.6333	1.4e-31	7.28e-30	up
Cluster-2852.67060	139.802	7.45118	4.2298	3.88e-50	3.61e-48	up
Cluster-2852.65817	139.57	0.228097	9.2571	1.83e-34	1.07e-32	up
Cluster-2852.69796	139.57	30.5651	2.191	6.03e-38	3.97e-36	up
Cluster-2852.70737	139.411	2.35701	5.8862	5.38e-49	4.87e-47	up
Cluster-2852.72570	139.284	62.5687	1.1545	4.25e-25	1.58e-23	up
Cluster-2852.68808	139.281	0.30413	8.8391	1.82e-36	1.14e-34	up
Cluster-2852.68230	139.145	8.27386	4.0719	1.41e-49	1.29e-47	up
Cluster-2852.66425	139.092	53.2988	1.3839	3.38e-28	1.48e-26	up
Cluster-2852.68279	138.774	61.5863	1.1721	2.95e-25	1.11e-23	up
Cluster-2852.71543	138.067	6.63383	4.3794	9.03e-50	8.31e-48	up
Cluster-2852.70748	137.938	16.271	3.0837	6.37e-45	5.21e-43	up
Cluster-2852.68093	137.545	24.3091	2.5003	2.26e-40	1.6e-38	up
Cluster-2852.65904	137.474	55.1608	1.3174	5.25e-27	2.17e-25	up
Cluster-2852.72982	137.142	1.06445	7.0094	2.1e-44	1.69e-42	up
Cluster-2852.70966	137.023	0.0760325	10.816	1.39e-26	5.61e-25	up
Cluster-2852.69716	136.919	47.7552	1.5196	1.54e-29	7.2e-28	up
Cluster-2852.71506	136.864	0.60826	7.8138	8.82e-41	6.38e-39	up
Cluster-2852.70247	136.426	2.35701	5.855	4.6e-48	4.06e-46	up
Cluster-2852.69562	136.346	0.152065	9.8084	4.56e-31	2.31e-29	up
Cluster-2852.64068	136.227	46.1327	1.5621	6.22e-30	2.97e-28	up
Cluster-2852.70628	136.042	40.1147	1.7618	2.53e-32	1.36e-30	up
Cluster-2852.69477	135.948	43.8707	1.6317	9.77e-31	4.84e-29	up
Cluster-2852.71130	135.915	23.8924	2.5081	5.55e-40	3.9e-38	up
Cluster-2852.70111	135.908	7.60325	4.1599	1.17e-48	1.05e-46	up
Cluster-2852.68648	135.881	0.152065	9.8034	5.45e-31	2.74e-29	up
Cluster-2852.72760	135.821	0.152065	9.8028	5.58e-31	2.8e-29	up
Cluster-2852.70208	135.749	19.6164	2.7908	3.15e-42	2.38e-40	up
Cluster-2852.66820	135.59	0.152065	9.8003	6.09e-31	3.05e-29	up
Cluster-2852.67939	135.372	54.0606	1.3243	1.04e-26	4.22e-25	up
Cluster-2852.69402	134.81	0.862208	7.2887	1.61e-42	1.22e-40	up
Cluster-2852.71269	134.675	0	8.0733	5.88e-39	4e-37	up
Cluster-2852.71028	134.57	2.22395	5.9191	2.84e-47	2.46e-45	up
Cluster-2852.74453	134.389	15.5661	3.1099	5.68e-44	4.5e-42	up
Cluster-2852.64271	134.197	56.4161	1.2502	1.62e-25	6.17e-24	up
Cluster-2852.63924	133.793	50.1784	1.4149	1.39e-27	5.92e-26	up
Cluster-2852.66913	133.766	1.59668	6.3885	1.26e-45	1.05e-43	up
Cluster-2852.69952	133.625	2.41403	5.7906	2.89e-47	2.5e-45	up
Cluster-2852.71017	133.363	2.5851	5.689	2.12e-47	1.84e-45	up
Cluster-2852.68610	133.242	44.403	1.5853	1.35e-29	6.31e-28	up
Cluster-2852.70636	132.865	0.228097	9.1861	3.17e-33	1.78e-31	up
Cluster-2852.66485	132.685	0.380162	8.4472	1.14e-36	7.2e-35	up
Cluster-2852.71058	132.605	1.90081	6.1244	4.69e-46	3.94e-44	up
Cluster-2852.68346	132.526	0.684292	7.5974	1.67e-40	1.19e-38	up
Cluster-2852.66646	132.446	42.7113	1.6327	5.33e-30	2.55e-28	up
Cluster-2852.70735	132.406	0.60826	7.7661	1.01e-39	6.99e-38	up
Cluster-2852.69088	132.327	47.2162	1.4868	3.38e-28	1.48e-26	up
Cluster-2852.68758	132.21	47.2139	1.4855	3.69e-28	1.62e-26	up
Cluster-2852.66844	131.809	0.30413	8.7595	5.63e-35	3.37e-33	up
Cluster-2852.68250	131.77	61.0541	1.1099	3.06e-23	1.03e-21	up
Cluster-2852.72544	131.73	0.456195	8.1737	1.11e-37	7.22e-36	up
Cluster-2852.64275	131.491	0.456195	8.1711	1.25e-37	8.14e-36	up
Cluster-2852.64742	131.491	61.1301	1.105	3.95e-23	1.32e-21	up
Cluster-2852.68088	131.491	0.152065	9.7561	2.93e-30	1.42e-28	up
Cluster-2852.65900	130.854	24.8626	2.3959	1.37e-37	8.93e-36	up
Cluster-2852.69663	130.576	35.3551	1.8849	1.85e-32	1e-30	up
Cluster-2852.69314	130.548	58.1192	1.1675	8.53e-24	2.96e-22	up
Cluster-2852.68908	130.337	0.228097	9.1584	9.4e-33	5.14e-31	up
Cluster-2852.66005	130.253	0.91239	7.1574	1.12e-41	8.33e-40	up
Cluster-2852.71393	130.103	0.267634	8.9252	8.89e-34	5.06e-32	up
Cluster-2852.71749	129.302	0.152065	9.7318	6.82e-30	3.24e-28	up
Cluster-2852.69908	129.262	0.532227	7.924	3.98e-38	2.63e-36	up
Cluster-2852.70831	129.244	0.0760325	10.731	1.61e-25	6.15e-24	up
Cluster-2852.69937	129.222	0.228097	9.146	1.52e-32	8.24e-31	up
Cluster-2852.66093	129.104	20.1076	2.6827	1.88e-39	1.3e-37	up
Cluster-2852.72901	129.037	2.01638	5.9999	3.38e-45	2.78e-43	up
Cluster-2852.71731	128.944	40.2212	1.6807	8.35e-30	3.95e-28	up
Cluster-2852.67448	128.864	19.1602	2.7497	7.05e-40	4.92e-38	up
Cluster-2852.68479	128.705	33.2262	1.9537	9.53e-33	5.21e-31	up
Cluster-2852.69433	128.571	15.0795	3.0919	4.87e-42	3.65e-40	up
Cluster-2852.67040	128.372	44.6524	1.5235	7.62e-28	3.29e-26	up
Cluster-2852.66537	128.347	0.30413	8.7211	2.81e-34	1.63e-32	up
Cluster-2852.72636	128.267	1.36858	6.5503	2.69e-43	2.1e-41	up
Cluster-2852.69664	128.228	1.59668	6.3275	5.33e-44	4.23e-42	up
Cluster-2852.72566	128.228	0.0760325	10.72	2.23e-25	8.44e-24	up
Cluster-2852.69017	128.222	40.9503	1.6467	2.95e-29	1.36e-27	up
Cluster-2852.69107	128.148	63.107	1.0219	1.68e-21	5.11e-20	up
Cluster-2852.69660	127.83	46.5319	1.4579	6e-27	2.46e-25	up
Cluster-2852.69052	127.79	47.4443	1.4295	1.35e-26	5.44e-25	up
Cluster-2852.68188	127.71	34.8229	1.8748	1.12e-31	5.9e-30	up
Cluster-2852.70075	127.392	23.418	2.4436	4.78e-37	3.06e-35	up
Cluster-2852.70590	126.994	0.380162	8.3839	1.88e-35	1.14e-33	up
Cluster-2852.68138	126.911	4.15518	4.9328	4.08e-46	3.44e-44	up
Cluster-2852.66259	126.874	0.0760325	10.704	3.43e-25	1.28e-23	up
Cluster-2852.72712	126.662	0.0760325	10.702	3.67e-25	1.37e-23	up
Cluster-2852.70629	126.011	26.6684	2.2403	6.98e-35	4.15e-33	up
Cluster-2852.70557	125.8	50.1814	1.3259	5.91e-25	2.17e-23	up
Cluster-2852.69334	125.498	34.6769	1.8556	5.92e-31	2.96e-29	up
Cluster-2852.75601	125.224	0	7.9684	8.47e-37	5.37e-35	up
Cluster-2852.66660	124.845	17.4875	2.8357	2.79e-39	1.92e-37	up
Cluster-2852.67155	124.725	41.6658	1.5818	9.03e-28	3.88e-26	up
Cluster-2852.66100	124.545	7.43902	4.0654	1.51e-44	1.22e-42	up
Cluster-2852.71152	124.441	1.92742	6.0126	1.28e-43	1.01e-41	up
Cluster-2852.72510	123.983	22.0601	2.4906	1.75e-36	1.1e-34	up
Cluster-2852.70413	123.767	56.9415	1.1201	4.71e-22	1.48e-20	up
Cluster-2852.70206	123.651	389.971	-1.6571	2.97e-07	2.31e-06	down
Cluster-2852.69355	123.492	1.14049	6.7586	4.71e-41	3.43e-39	up
Cluster-2852.67833	123.412	16.5751	2.8964	3.03e-39	2.08e-37	up
Cluster-2852.67276	123.293	3.49749	5.1396	9.91e-45	8.05e-43	up
Cluster-2852.67311	123.213	0.228097	9.0773	2.07e-31	1.07e-29	up
Cluster-2852.67054	122.974	29.3485	2.067	1.78e-32	9.66e-31	up
Cluster-2852.68440	122.895	0.380162	8.3366	1.44e-34	8.41e-33	up
Cluster-2852.67806	122.616	0.152065	9.6552	9.23e-29	4.18e-27	up
Cluster-2852.71280	122.616	0.152065	9.6552	9.23e-29	4.18e-27	up
Cluster-2852.72936	122.576	2.20494	5.7968	1.72e-43	1.35e-41	up
Cluster-2852.69536	122.478	0.0532227	11.168	1.45e-22	4.68e-21	up
Cluster-2852.70609	122.218	0.30413	8.6506	4.99e-33	2.78e-31	up
Cluster-2852.73000	122.187	53.5573	1.1899	1.2e-22	3.89e-21	up
Cluster-2852.69337	122.154	1.10171	6.7928	1.64e-40	1.18e-38	up
Cluster-2852.71718	122.059	42.4261	1.5246	1.44e-26	5.79e-25	up
Cluster-2852.69780	121.82	0.228097	9.0609	3.81e-31	1.94e-29	up
Cluster-2852.69446	121.422	0.380162	8.3192	3e-34	1.74e-32	up
Cluster-2852.69615	121.382	37.0278	1.7129	1.68e-28	7.52e-27	up
Cluster-2852.71114	121.223	0.228097	9.0538	4.95e-31	2.5e-29	up
Cluster-2852.71861	121.101	18.8561	2.6831	4.08e-37	2.62e-35	up
Cluster-2852.64321	120.387	0.228097	9.0438	7.15e-31	3.56e-29	up
Cluster-2852.66847	120.387	52.9946	1.1838	2.9e-22	9.2e-21	up
Cluster-2852.72172	120.387	12.0892	3.3159	1.3e-40	9.35e-39	up
Cluster-2852.69551	120.135	9.45692	3.6671	6.08e-42	4.55e-40	up
Cluster-2852.68252	120.109	44.403	1.4356	3.63e-25	1.36e-23	up
Cluster-2852.64967	119.87	0	7.9053	1.48e-35	9.03e-34	up
Cluster-2852.70057	119.87	32.4659	1.8845	6.24e-30	2.98e-28	up
Cluster-2852.67562	119.372	0.30413	8.6166	1.92e-32	1.04e-30	up
Cluster-2852.69345	118.695	27.3694	2.1166	7.36e-32	3.89e-30	up
Cluster-2852.64089	118.437	31.8576	1.8944	1.08e-29	5.1e-28	up
Cluster-2852.68468	118.358	29.8047	1.9895	1.36e-30	6.68e-29	up
Cluster-2852.71098	118.278	0.0760325	10.603	5.5e-24	1.93e-22	up
Cluster-2852.68746	118.238	1.44462	6.3549	1.25e-40	8.97e-39	up
Cluster-2852.68519	118.159	35.8873	1.7192	7.48e-28	3.24e-26	up
Cluster-2852.68321	118.079	57.7087	1.0329	4.54e-20	1.25e-18	up
Cluster-2852.63624	118	58.1649	1.0206	6.58e-20	1.8e-18	up
Cluster-2852.68085	117.953	10.2309	3.5272	1.03e-40	7.46e-39	up
Cluster-2852.66187	117.761	3.57353	5.0424	7.21e-43	5.55e-41	up
Cluster-2852.64129	117.721	35.5832	1.7261	7.93e-28	3.43e-26	up
Cluster-2852.68542	117.681	39.689	1.5681	3.8e-26	1.49e-24	up
Cluster-2852.73085	117.442	38.1683	1.6215	1.14e-26	4.61e-25	up
Cluster-2852.73256	117.235	0	7.8733	6.09e-35	3.63e-33	up
Cluster-2852.69109	116.925	0	7.8694	7.2e-35	4.27e-33	up
Cluster-2852.68806	116.91	9.28357	3.6546	8.04e-41	5.82e-39	up
Cluster-2852.66590	116.885	0.152065	9.5862	8.9e-28	3.83e-26	up
Cluster-2852.68298	116.607	7.67928	3.9245	1.67e-41	1.23e-39	up
Cluster-2852.69448	116.487	15.2825	2.9302	2.42e-37	1.57e-35	up
Cluster-2852.69647	116.464	37.8908	1.62	1.91e-26	7.65e-25	up
Cluster-2852.69164	116.368	317.512	-1.4481	0.00085216	0.0037433	down
Cluster-2852.70254	116.368	0.152065	9.5798	1.09e-27	4.68e-26	up
Cluster-2852.70287	116.209	0.152065	9.5778	1.16e-27	4.98e-26	up
Cluster-2852.70245	116.169	13.2297	3.1344	2.26e-38	1.51e-36	up
Cluster-2852.69093	116.05	2.73717	5.4059	6.34e-42	4.75e-40	up
Cluster-2852.68196	116.01	0.456195	7.9904	3.96e-34	2.29e-32	up
Cluster-2852.67860	115.954	32.9707	1.8143	2.55e-28	1.13e-26	up
Cluster-2852.73027	115.851	9.04787	3.6785	1.51e-40	1.09e-38	up
Cluster-2852.67689	115.652	21.5172	2.4262	1.18e-33	6.66e-32	up
Cluster-2852.67853	115.612	27.1436	2.0906	7.63e-31	3.8e-29	up
Cluster-2852.72627	115.572	31.4775	1.8764	7.71e-29	3.5e-27	up
Cluster-2852.68482	115.373	17.0313	2.76	5.96e-36	3.69e-34	up
Cluster-2852.67641	115.015	0.152065	9.5629	1.88e-27	7.9e-26	up
Cluster-2852.77736	114.947	52.6358	1.1268	1.13e-20	3.24e-19	up
Cluster-2852.69226	114.895	0.988422	6.861	5.54e-38	3.66e-36	up
Cluster-2852.72600	114.696	1.59668	6.1666	5.77e-40	4.05e-38	up
Cluster-2852.71183	114.418	35.5832	1.685	1.12e-26	4.53e-25	up
Cluster-2852.65752	114.259	9.96026	3.52	1.83e-39	1.26e-37	up
Cluster-2852.68124	114.099	1.52065	6.2295	1.32e-39	9.14e-38	up
Cluster-2852.69912	113.98	0.228097	8.9649	1.22e-29	5.75e-28	up
Cluster-2852.65712	113.861	0.228097	8.9634	1.29e-29	6.06e-28	up
Cluster-2852.68429	113.861	0.152065	9.5484	2.98e-27	1.24e-25	up
Cluster-2852.69298	113.861	48.1286	1.2423	8.32e-22	2.59e-20	up
Cluster-2852.61496	113.383	32.1617	1.8178	9.2e-28	3.95e-26	up
Cluster-2852.72659	113.343	32.4659	1.8037	1.29e-27	5.48e-26	up
Cluster-2852.64772	113.184	54.6674	1.0499	1.69e-19	4.49e-18	up
Cluster-2852.70388	113.025	38.1683	1.5662	3.71e-25	1.38e-23	up
Cluster-2852.74204	112.985	39.9171	1.5011	1.82e-24	6.51e-23	up
Cluster-2852.65123	112.826	32.0097	1.8175	1.24e-27	5.3e-26	up
Cluster-2852.68985	112.786	0	7.8174	6.78e-34	3.89e-32	up
Cluster-2852.69909	112.746	12.2412	3.2033	1.25e-37	8.14e-36	up
Cluster-2852.67092	112.388	0.0760325	10.53	3.81e-23	1.27e-21	up
Cluster-2852.67982	112.388	47.8244	1.2327	1.94e-21	5.89e-20	up
Cluster-2852.69675	112.269	37.484	1.5826	3.61e-25	1.35e-23	up
Cluster-2852.72914	112.17	50.7562	1.144	2.09e-20	5.89e-19	up
Cluster-2852.73900	112.149	42.198	1.4102	2.47e-23	8.34e-22	up
Cluster-2852.73386	112.13	47.1652	1.2494	1.41e-21	4.33e-20	up
Cluster-2852.63939	112.071	23.7982	2.2355	3.59e-31	1.83e-29	up
Cluster-2852.67064	112.07	23.342	2.2634	2.13e-31	1.1e-29	up
Cluster-2852.64026	112.021	6.42475	4.124	2.37e-40	1.68e-38	up
Cluster-2852.72445	111.921	0.152065	9.5236	6.49e-27	2.66e-25	up
Cluster-2852.66369	111.871	40.5253	1.4649	7.32e-24	2.55e-22	up
Cluster-2852.68545	111.831	0	7.8052	1.14e-33	6.48e-32	up
Cluster-2852.65278	111.791	0.152065	9.5219	6.84e-27	2.8e-25	up
Cluster-2852.69788	111.753	36.2987	1.6223	1.82e-25	6.94e-24	up
Cluster-2852.70171	111.716	4.09891	4.7684	8e-41	5.8e-39	up
Cluster-2852.68858	111.632	9.40674	3.5689	9.03e-39	6.11e-37	up
Cluster-2852.68239	111.513	47.5203	1.2306	2.93e-21	8.77e-20	up
Cluster-2852.70338	111.473	20.2246	2.4625	9.06e-33	4.96e-31	up
Cluster-2852.65084	111.433	49.5732	1.1685	1.48e-20	4.22e-19	up
Cluster-2852.65777	111.242	43.3583	1.3593	1.29e-22	4.2e-21	up
Cluster-2852.69745	111.115	0.152065	9.5131	8.99e-27	3.66e-25	up
Cluster-2852.68117	111.075	13.2297	3.0697	1.94e-36	1.21e-34	up
Cluster-2852.70368	111.029	0.456195	7.9271	5.61e-33	3.11e-31	up
Cluster-2852.66767	110.916	14.9024	2.8958	1.92e-35	1.17e-33	up
Cluster-2852.69422	110.756	0.152065	9.5085	1.04e-26	4.21e-25	up
Cluster-2852.67582	110.665	12.5803	3.137	1.19e-36	7.52e-35	up
Cluster-2852.73747	110.518	43.3385	1.3506	2.2e-22	7.03e-21	up
Cluster-2852.61852	110.478	35.5832	1.6345	2.58e-25	9.73e-24	up
Cluster-2852.67967	110.398	0.0760325	10.504	7.39e-23	2.42e-21	up
Cluster-2852.68990	110.325	39.9193	1.4666	1.43e-23	4.89e-22	up
Cluster-2852.67995	110	0.228097	8.9136	7.3e-29	3.32e-27	up
Cluster-2852.69748	109.96	47.2162	1.2196	7.24e-21	2.11e-19	up
Cluster-2852.66296	109.759	51.398	1.0946	1.87e-19	4.96e-18	up
Cluster-2852.65622	109.483	0.380162	8.1699	1.28e-31	6.66e-30	up
Cluster-2852.67563	109.483	0.380162	8.1699	1.28e-31	6.66e-30	up
Cluster-2852.67453	109.331	0	7.7726	4.48e-33	2.5e-31	up
Cluster-2852.64153	109.284	54.2872	1.0094	1.98e-18	4.93e-17	up
Cluster-2852.72378	109.208	24.706	2.1441	1.12e-29	5.28e-28	up
Cluster-2852.67459	109.202	13.5133	3.0145	1.44e-35	8.79e-34	up
Cluster-2852.66951	108.966	25.5469	2.0927	3.49e-29	1.6e-27	up
Cluster-2852.70417	108.806	34.8989	1.6405	5.14e-25	1.9e-23	up
Cluster-2852.65568	108.647	39.3848	1.4639	3.28e-23	1.1e-21	up
Cluster-2852.59157	108.528	0.532227	7.6718	3.27e-33	1.83e-31	up
Cluster-2852.70389	108.448	42.2741	1.3592	4.38e-22	1.38e-20	up
Cluster-2852.69752	108.369	0.456195	7.8921	2.34e-32	1.26e-30	up
Cluster-2852.67285	108.209	0	7.7577	8.3e-33	4.56e-31	up
Cluster-2852.71555	108.13	40.2212	1.4267	1e-22	3.26e-21	up
Cluster-2852.69066	107.811	0.30413	8.4696	5.02e-30	2.41e-28	up
Cluster-2852.73709	107.747	15.8132	2.7684	9.74e-34	5.53e-32	up
Cluster-2852.68534	107.692	22.2015	2.2782	2.37e-30	1.15e-28	up
Cluster-2852.67514	107.652	10.1123	3.4122	6.95e-37	4.43e-35	up
Cluster-2852.68964	107.533	0.0760325	10.466	1.93e-22	6.17e-21	up
Cluster-2852.63904	107.413	36.2675	1.5664	5.43e-24	1.91e-22	up
Cluster-2852.71879	107.334	0.228097	8.8782	2.44e-28	1.08e-26	up
Cluster-2852.68731	107.294	44.7071	1.263	7.36e-21	2.15e-19	up
Cluster-2852.68541	107.288	41.8201	1.3592	7.24e-22	2.26e-20	up
Cluster-2852.70633	107.254	37.6361	1.5108	2.09e-23	7.11e-22	up
Cluster-2852.72973	106.694	0.456195	7.8696	5.76e-32	3.06e-30	up
Cluster-2852.68498	106.419	25.3949	2.0671	2.49e-28	1.1e-26	up
Cluster-2852.69616	106.18	0.0760325	10.448	3.03e-22	9.63e-21	up
Cluster-2852.70319	106.161	45.8993	1.2097	4.27e-20	1.18e-18	up
Cluster-2852.68725	106.096	33.7584	1.6521	1.53e-24	5.48e-23	up
Cluster-2852.73356	106.021	30.1849	1.8124	5.11e-26	2e-24	up
Cluster-2852.66084	105.981	0.0760325	10.445	3.25e-22	1.03e-20	up
Cluster-2852.73550	105.981	38.1683	1.4734	8.95e-23	2.93e-21	up
Cluster-2852.73485	105.649	0.380162	8.1184	9.22e-31	4.57e-29	up
Cluster-2852.65242	105.424	0.380162	8.1154	1.04e-30	5.12e-29	up
Cluster-2852.69502	105.344	16.0429	2.7151	1.05e-32	5.74e-31	up
Cluster-2852.69591	105.225	0.380162	8.1126	1.15e-30	5.66e-29	up
Cluster-2852.69193	105.145	28.8171	1.8674	2.63e-26	1.04e-24	up
Cluster-2852.71498	105.145	15.5106	2.7611	6.4e-33	3.53e-31	up
Cluster-2852.68375	105.065	0.152065	9.4324	1.05e-25	4.05e-24	up
Cluster-2852.64848	104.996	0.228097	8.8465	7.07e-28	3.07e-26	up
Cluster-2852.68354	104.946	35.127	1.579	1.34e-23	4.6e-22	up
Cluster-2852.64965	104.885	0.576326	7.5077	1.01e-32	5.48e-31	up
Cluster-2852.68905	104.866	0.380162	8.1077	1.38e-30	6.79e-29	up
Cluster-2852.73984	104.503	3.87766	4.7522	2.68e-38	1.79e-36	up
Cluster-2852.70173	104.348	22.5071	2.2129	5.77e-29	2.63e-27	up
Cluster-2852.74332	104.031	21.2891	2.2888	1.87e-29	8.69e-28	up
Cluster-2852.69060	103.951	0	7.6998	8.73e-32	4.6e-30	up
Cluster-2852.65441	103.832	51.3219	1.0166	1.16e-17	2.71e-16	up
Cluster-2852.69296	103.801	21.6252	2.263	3.35e-29	1.54e-27	up
Cluster-2852.70729	103.792	50.7897	1.0311	8.23e-18	1.96e-16	up
Cluster-2852.75762	103.752	1.52065	6.0923	1.75e-36	1.1e-34	up
Cluster-2852.75973	103.672	16.0429	2.692	4.51e-32	2.41e-30	up
Cluster-2852.71752	103.429	23.8119	2.1189	5.4e-28	2.35e-26	up
Cluster-2852.71474	103.424	1.97684	5.7092	4.06e-37	2.61e-35	up
Cluster-2852.71369	103.383	27.5853	1.906	3.16e-26	1.25e-24	up
Cluster-2852.63565	103.364	1.36858	6.2389	5.11e-36	3.17e-34	up
Cluster-2852.67969	103.155	44.7831	1.2038	1.64e-19	4.37e-18	up
Cluster-2852.69877	103.036	2.20494	5.5463	3.1e-37	2e-35	up
Cluster-2852.67314	102.877	0.228097	8.817	1.87e-27	7.87e-26	up
Cluster-2852.72297	102.717	17.5635	2.548	6.8e-31	3.4e-29	up
Cluster-2852.67318	102.632	26.79	1.9377	2.57e-26	1.02e-24	up
Cluster-2852.64981	102.558	39.0047	1.3947	2.53e-21	7.6e-20	up
Cluster-2852.66529	102.479	49.2691	1.0566	7.16e-18	1.71e-16	up
Cluster-2852.68987	102.399	0.0760325	10.395	1.09e-21	3.38e-20	up
Cluster-2852.66236	102.193	49.4196	1.0481	9.73e-18	2.3e-16	up
Cluster-2852.74777	102.041	37.56	1.4419	1.1e-21	3.41e-20	up
Cluster-2852.61614	101.961	0.532227	7.5818	1.31e-31	6.82e-30	up
Cluster-2852.65874	101.842	0.228097	8.8025	3e-27	1.25e-25	up
Cluster-2852.66919	101.722	0.0760325	10.386	1.38e-21	4.23e-20	up
Cluster-2852.67465	101.683	0.0760325	10.385	1.39e-21	4.28e-20	up
Cluster-2852.68988	101.683	0.456195	7.8002	8.77e-31	4.36e-29	up
Cluster-2852.68834	101.657	0.115569	9.7807	1.11e-23	3.85e-22	up
Cluster-2852.63663	101.285	23.6461	2.0987	2.73e-27	1.14e-25	up
Cluster-2852.71945	101.278	0.532227	7.5721	1.93e-31	9.94e-30	up
Cluster-2852.67395	101.205	0.0760325	10.378	1.64e-21	5.01e-20	up
Cluster-2852.67861	101.125	0.0760325	10.377	1.69e-21	5.14e-20	up
Cluster-2852.71782	101.086	25.0147	2.0147	1.42e-26	5.71e-25	up
Cluster-2852.66243	100.966	49.3451	1.0329	2.19e-17	5.02e-16	up
Cluster-2852.71569	100.962	40.6013	1.3142	3.14e-20	8.76e-19	up
Cluster-2852.67569	100.774	0	7.655	5.13e-31	2.58e-29	up
Cluster-2852.68452	100.568	0.0760325	10.369	2.04e-21	6.17e-20	up
Cluster-2852.70034	100.561	0	7.6519	5.78e-31	2.9e-29	up
Cluster-2852.70569	100.489	43.7187	1.2007	5.13e-19	1.33e-17	up
Cluster-2852.75170	100.369	3.95369	4.666	7.8e-37	4.96e-35	up
Cluster-2852.70641	100.367	43.2731	1.2137	3.99e-19	1.04e-17	up
Cluster-2852.72829	100.25	31.4014	1.6747	1.75e-23	5.98e-22	up
Cluster-2852.65535	100.239	1.12908	6.4721	2.05e-34	1.2e-32	up
Cluster-2852.67822	100.051	41.8179	1.2585	1.63e-19	4.34e-18	up
Cluster-2852.68057	100.025	0	7.6442	7.8e-31	3.88e-29	up
Cluster-2852.71043	100.011	44.3269	1.1739	1.15e-18	2.92e-17	up
Cluster-2852.68052	99.9315	34.6708	1.5272	4.53e-22	1.43e-20	up
Cluster-2852.68764	99.8917	0.152065	9.3595	8.92e-25	3.25e-23	up
Cluster-2852.70420	99.6131	397.118	-1.9952	3.32e-13	5.27e-12	down
Cluster-2852.74525	99.5845	17.9376	2.4729	1.6e-29	7.47e-28	up
Cluster-2852.71741	99.5336	0.152065	9.3544	1.03e-24	3.76e-23	up
Cluster-2852.65045	99.4938	0	7.6365	1.05e-30	5.19e-29	up
Cluster-2852.73808	99.3298	33.6223	1.5628	2.84e-22	9.01e-21	up
Cluster-2852.74456	99.255	0.228097	8.7653	9.92e-27	4.03e-25	up
Cluster-2852.72505	99.2152	18.0197	2.461	2.43e-29	1.13e-27	up
Cluster-2852.71328	99.206	0	7.6324	1.24e-30	6.08e-29	up
Cluster-2852.70329	98.9366	43.1104	1.1985	1e-18	2.55e-17	up
Cluster-2852.69830	98.8809	2.2384	5.4652	6.59e-36	4.07e-34	up
Cluster-2852.71433	98.8172	0.380162	8.022	3.27e-29	1.5e-27	up
Cluster-2852.66290	98.7774	0.228097	8.7584	1.24e-26	5e-25	up
Cluster-2852.69667	98.6978	1.21652	6.3422	3.14e-34	1.82e-32	up
Cluster-2852.68777	98.6711	17.4304	2.501	1.91e-29	8.85e-28	up
Cluster-2852.68019	98.5784	7.07102	3.8013	4.48e-35	2.7e-33	up
Cluster-2852.66848	98.4988	9.80819	3.328	1.38e-33	7.83e-32	up
Cluster-2852.67105	98.4407	0	7.6212	1.9e-30	9.24e-29	up
Cluster-2852.68749	98.3934	38.7431	1.3446	4.79e-20	1.32e-18	up
Cluster-2852.70661	98.3448	0.380162	8.0151	4.2e-29	1.92e-27	up
Cluster-2852.76810	98.1975	12.3933	2.9861	5.08e-32	2.71e-30	up
Cluster-2852.71225	98.061	36.6477	1.42	1.07e-20	3.09e-19	up
Cluster-2852.71167	98.034	28.1662	1.7993	4.53e-24	1.59e-22	up
Cluster-2852.65547	97.9814	1.90081	5.6878	2.75e-35	1.66e-33	up
Cluster-2852.69764	97.9054	0.0760325	10.331	5.1e-21	1.5e-19	up
Cluster-2852.65008	97.6631	38.7766	1.3326	8.53e-20	2.31e-18	up
Cluster-2852.70498	97.6233	0	7.6092	3.01e-30	1.45e-28	up
Cluster-2852.70549	97.6113	31.2174	1.6447	1.21e-22	3.92e-21	up
Cluster-2852.68100	97.5835	3.95369	4.6254	7.59e-36	4.67e-34	up
Cluster-2852.70452	97.5835	3.2694	4.8995	7.22e-36	4.45e-34	up
Cluster-2852.65528	97.5039	9.80819	3.3134	3.3e-33	1.84e-31	up
Cluster-2852.61270	97.47	0	7.6069	3.28e-30	1.58e-28	up
Cluster-2852.66051	97.4303	39.7772	1.2924	2.28e-19	6.02e-18	up
Cluster-2852.70008	97.2253	2.28097	5.4136	2.15e-35	1.3e-33	up
Cluster-2852.70223	97.2253	31.6295	1.6201	2.41e-22	7.68e-21	up
Cluster-2852.72903	97.1099	31.1733	1.6393	1.73e-22	5.54e-21	up
Cluster-2852.65722	96.9045	46.7653	1.0511	6.26e-17	1.39e-15	up
Cluster-2852.68976	96.8273	31.3254	1.6281	2.49e-22	7.94e-21	up
Cluster-2852.62993	96.7477	0.0760325	10.313	7.61e-21	2.21e-19	up
Cluster-2852.75563	96.7477	3.49749	4.7898	1.38e-35	8.49e-34	up
Cluster-2852.69386	96.5487	42.5022	1.1837	3.62e-18	8.89e-17	up
Cluster-2852.72972	96.4783	0	7.5921	5.74e-30	2.75e-28	up
Cluster-2852.63319	96.4691	14.2181	2.7623	2.38e-30	1.15e-28	up
Cluster-2852.64643	96.3314	9.46757	3.3469	5.93e-33	3.28e-31	up
Cluster-2852.77429	96.2192	0	7.5883	6.65e-30	3.17e-28	up
Cluster-2852.69076	96.2085	18.685	2.3643	7.12e-28	3.08e-26	up
Cluster-2852.70961	96.111	3.2694	4.8776	2.34e-35	1.42e-33	up
Cluster-2852.71089	96.0186	0.228097	8.7175	4.47e-26	1.75e-24	up
Cluster-2852.69759	95.912	40.6013	1.2402	1.35e-18	3.39e-17	up
Cluster-2852.68395	95.7679	0	7.5815	8.59e-30	4.05e-28	up
Cluster-2852.67288	95.6732	0	7.58	9.06e-30	4.27e-28	up
Cluster-2852.73500	95.6171	34.8966	1.4542	1.57e-20	4.49e-19	up
Cluster-2852.76525	95.5936	33.3783	1.518	4.24e-21	1.26e-19	up
Cluster-2852.71667	95.3946	0.836357	6.8336	6.71e-32	3.55e-30	up
Cluster-2852.67864	95.315	3.72559	4.6772	4.55e-35	2.74e-33	up
Cluster-2852.70555	95.3118	0.180957	9.0409	8.52e-25	3.11e-23	up
Cluster-2852.69993	95.2131	3.0413	4.9684	5.08e-35	3.05e-33	up
Cluster-2852.67409	95.1558	39.2328	1.2782	8.05e-19	2.06e-17	up
Cluster-2852.68581	94.9966	42.8063	1.1501	1.4e-17	3.26e-16	up
Cluster-2852.71973	94.9966	0.760325	6.9651	2.07e-31	1.07e-29	up
Cluster-2852.68362	94.8784	2.99492	4.9855	6.75e-35	4.02e-33	up
Cluster-2852.68183	94.4793	0.30413	8.2792	3.74e-27	1.56e-25	up
Cluster-2852.68620	94.1609	0.456195	7.6893	5.55e-29	2.54e-27	up
Cluster-2852.65905	94.0813	33.5303	1.4884	1.57e-20	4.49e-19	up
Cluster-2852.63464	93.9408	30.2526	1.6347	9.07e-22	2.81e-20	up
Cluster-2852.69949	93.6571	0	7.5493	2.85e-29	1.31e-27	up
Cluster-2852.68130	93.6435	13.6098	2.7825	1.29e-29	6.06e-28	up
Cluster-2852.78777	93.622	1.29255	6.1786	6.53e-33	3.6e-31	up
Cluster-2852.68948	93.6037	23.494	1.9943	1.42e-24	5.1e-23	up
Cluster-2852.76730	93.4843	33.5303	1.4793	2.5e-20	7.02e-19	up
Cluster-2852.64106	93.4445	8.21151	3.5084	1.5e-32	8.14e-31	up
Cluster-2852.66198	93.4378	16.0162	2.5445	3.12e-28	1.37e-26	up
Cluster-2852.70275	93.3649	17.1833	2.4419	1.37e-27	5.82e-26	up
Cluster-2852.70439	93.3112	7.38123	3.6601	6.09e-33	3.36e-31	up
Cluster-2852.70315	93.2929	15.9121	2.5516	3.11e-28	1.37e-26	up
Cluster-2852.63213	92.7381	398.943	-2.1049	2.24e-15	4.32e-14	down
Cluster-2852.68939	92.6418	24.795	1.9016	1.23e-23	4.23e-22	up
Cluster-2852.67145	92.5674	32.7806	1.4977	2.64e-20	7.4e-19	up
Cluster-2852.64833	92.2506	0.228097	8.6598	2.63e-25	9.91e-24	up
Cluster-2852.69691	92.0616	0.212131	8.7615	6.34e-25	2.33e-23	up
Cluster-2852.70670	91.972	0.152065	9.2404	2.49e-23	8.42e-22	up
Cluster-2852.66805	91.8526	39.0807	1.2329	8.26e-18	1.97e-16	up
Cluster-2852.68779	91.6934	1.29255	6.1485	2.5e-32	1.35e-30	up
Cluster-2852.70875	91.6934	1.90081	5.5921	2.89e-33	1.63e-31	up
Cluster-2852.69768	91.5912	30.1302	1.604	5.22e-21	1.54e-19	up
Cluster-2852.70012	91.574	22.3536	2.0344	2.27e-24	8.08e-23	up
Cluster-2852.68800	91.422	0.380162	7.9098	1.67e-27	7.08e-26	up
Cluster-2852.72231	91.3755	0.522343	7.4507	6.79e-29	3.09e-27	up
Cluster-2852.61642	91.3691	7.60781	3.5862	4.32e-32	2.31e-30	up
Cluster-2852.72100	91.2557	0.152065	9.2291	3.38e-23	1.13e-21	up
Cluster-2852.66865	91.2159	2.20494	5.3705	2.35e-33	1.32e-31	up
Cluster-2852.65250	90.9771	0.152065	9.2247	3.81e-23	1.27e-21	up
Cluster-2852.67773	90.8975	17.5635	2.3717	1.79e-26	7.18e-25	up
Cluster-2852.72986	90.7427	34.9301	1.3773	6.75e-19	1.74e-17	up
Cluster-2852.73734	90.5839	16.182	2.4849	4.5e-27	1.86e-25	up
Cluster-2852.70128	90.3005	0	7.4967	1.94e-28	8.65e-27	up
Cluster-2852.64090	90.2253	30.6738	1.5565	2.52e-20	7.07e-19	up
Cluster-2852.66602	90.1413	0.228097	8.6264	7.14e-25	2.62e-23	up
Cluster-2852.75126	90.129	41.1465	1.1312	1.38e-16	2.97e-15	up
Cluster-2852.71933	90.1195	34.8457	1.3709	1.01e-18	2.57e-17	up
Cluster-2852.64751	90.0617	34.9749	1.3646	1.18e-18	2.97e-17	up
Cluster-2852.67002	90.0617	3.19336	4.8178	3.04e-33	1.71e-31	up
Cluster-2852.73885	90.014	8.17653	3.4606	2.85e-31	1.46e-29	up
Cluster-2852.80006	89.9634	29.1676	1.625	7.78e-21	2.26e-19	up
Cluster-2852.66227	89.7772	0	7.4883	2.62e-28	1.16e-26	up
Cluster-2852.72552	89.6514	22.9322	1.967	2.08e-23	7.09e-22	up
Cluster-2852.65943	89.5535	7.61389	3.556	2.11e-31	1.08e-29	up
Cluster-2852.71475	89.5046	1.36858	6.0312	8.05e-32	4.24e-30	up
Cluster-2852.69954	89.425	7.45118	3.5851	1.93e-31	9.95e-30	up
Cluster-2852.70361	89.378	38.0162	1.2333	2.24e-17	5.15e-16	up
Cluster-2852.72568	89.2869	32.7327	1.4477	3.21e-19	8.39e-18	up
Cluster-2852.69710	89.2411	27.3192	1.7078	2.42e-21	7.28e-20	up
Cluster-2852.67985	89.2196	42.6907	1.0634	8.04e-16	1.62e-14	up
Cluster-2852.71126	89.0668	18.3999	2.2752	2.28e-25	8.64e-24	up
Cluster-2852.65881	88.9474	15.2825	2.5411	6.18e-27	2.54e-25	up
Cluster-2852.72166	88.9474	28.2841	1.653	7.65e-21	2.23e-19	up
Cluster-2852.71985	88.9136	23.4674	1.9217	6.72e-23	2.21e-21	up
Cluster-2852.66997	88.9009	0.228097	8.6064	1.29e-24	4.66e-23	up
Cluster-2852.66471	88.7882	0.228097	8.6046	1.36e-24	4.91e-23	up
Cluster-2852.67571	88.7882	0.0760325	10.19	1.24e-19	3.33e-18	up
Cluster-2852.67616	88.7882	0.0760325	10.19	1.24e-19	3.33e-18	up
Cluster-2852.67764	88.7882	28.132	1.6582	7.53e-21	2.19e-19	up
Cluster-2852.66664	88.7854	5.57166	3.9941	3.91e-32	2.09e-30	up
Cluster-2852.70011	88.6776	27.9716	1.6646	7.07e-21	2.07e-19	up
Cluster-2852.67933	88.6728	35.9923	1.3008	7.67e-18	1.83e-16	up
Cluster-2852.70710	88.557	0.228097	8.6008	1.52e-24	5.46e-23	up
Cluster-2852.67220	88.3707	40.8203	1.1143	3.84e-16	7.96e-15	up
Cluster-2852.70056	88.2709	0.456195	7.5961	1.51e-27	6.41e-26	up
Cluster-2852.68377	88.2426	30.2571	1.5442	8.19e-20	2.22e-18	up
Cluster-2852.69818	88.2076	0.91239	6.5951	3.33e-30	1.61e-28	up
Cluster-2852.67590	88.1515	1.82478	5.5942	4.83e-32	2.57e-30	up
Cluster-2852.69040	87.9127	1.06445	6.3679	1.28e-30	6.31e-29	up
Cluster-2852.69309	87.8637	0.0273717	11.648	2.39e-15	4.6e-14	up
Cluster-2852.68213	87.8215	0	7.4565	8.09e-28	3.49e-26	up
Cluster-2852.75279	87.7666	25.8815	1.7618	1.97e-21	5.95e-20	up
Cluster-2852.72460	87.7571	35.66	1.2992	1.17e-17	2.74e-16	up
Cluster-2852.69649	87.7137	13.0016	2.7541	1.05e-27	4.5e-26	up
Cluster-2852.70125	87.6635	13.2631	2.7246	1.53e-27	6.47e-26	up
Cluster-2852.69897	87.5545	11.633	2.912	2.1e-28	9.34e-27	up
Cluster-2852.74858	87.5147	2.50907	5.1243	2.94e-32	1.58e-30	up
Cluster-2852.71110	87.4749	8.8958	3.2977	6.53e-30	3.11e-28	up
Cluster-2852.69895	87.4351	0.152065	9.1674	1.74e-22	5.59e-21	up
Cluster-2852.64116	87.3014	0.228097	8.5802	2.77e-24	9.85e-23	up
Cluster-2852.63997	87.1167	0.30413	8.1621	1.6e-25	6.09e-24	up
Cluster-2852.75525	87.0037	32.7974	1.4075	1.96e-18	4.87e-17	up
Cluster-2852.66925	86.9177	8.21151	3.4039	4.43e-30	2.13e-28	up
Cluster-2852.68338	86.8381	42.8823	1.0179	4.91e-15	9.2e-14	up
Cluster-2852.71568	86.7454	1.5503	5.8062	2.9e-31	1.48e-29	up
Cluster-2852.66054	86.7188	29.3485	1.5631	1.19e-19	3.21e-18	up
Cluster-2852.73553	86.7104	21.3689	2.0207	4.56e-23	1.51e-21	up
Cluster-2852.68419	86.6392	28.132	1.6228	4.17e-20	1.15e-18	up
Cluster-2852.69315	86.6392	20.985	2.0457	3.2e-23	1.07e-21	up
Cluster-2852.68996	86.5596	26.6874	1.6975	1.14e-20	3.26e-19	up
Cluster-2852.77962	86.558	3.46404	4.6431	5.41e-32	2.88e-30	up
Cluster-2852.66275	86.4402	39.765	1.1202	7.11e-16	1.44e-14	up
Cluster-2852.66430	86.3606	0	7.4323	1.88e-27	7.93e-26	up
Cluster-2852.78806	86.3447	0.60826	7.1493	3.21e-28	1.41e-26	up
Cluster-2852.69917	86.281	11.785	2.8721	7.77e-28	3.36e-26	up
Cluster-2852.69188	86.0024	30.5651	1.4925	6.19e-19	1.6e-17	up
Cluster-2852.73117	85.9626	445.626	-2.3741	4.41e-23	1.46e-21	down
Cluster-2852.64942	85.9534	3.82367	4.4905	1.03e-31	5.39e-30	up
Cluster-2852.68008	85.8034	23.418	1.8734	8.28e-22	2.57e-20	up
Cluster-2852.70751	85.7668	0.202246	8.7282	1.97e-23	6.7e-22	up
Cluster-2852.69015	85.684	22.6577	1.919	4.17e-22	1.32e-20	up
Cluster-2852.67245	85.6697	0.30413	8.138	3.37e-25	1.26e-23	up
Cluster-2852.63614	85.6442	33.7584	1.3431	1.22e-17	2.86e-16	up
Cluster-2852.68722	85.6442	35.5072	1.2702	5e-17	1.12e-15	up
Cluster-2852.68304	85.6152	0.152065	9.137	3.83e-22	1.21e-20	up
Cluster-2852.68483	85.5646	38.4724	1.1532	5.16e-16	1.05e-14	up
Cluster-2852.67191	85.3175	2.54633	5.0664	1.61e-31	8.36e-30	up
Cluster-2852.71119	85.2526	27.0022	1.6587	4.37e-20	1.21e-18	up
Cluster-2852.69405	85.2263	0.30413	8.1305	4.24e-25	1.58e-23	up
Cluster-2852.69537	85.1893	35.1057	1.279	5.11e-17	1.14e-15	up
Cluster-2852.69170	85.1269	4.86608	4.1288	4.43e-31	2.25e-29	up
Cluster-2852.66586	85.0624	0.152065	9.1277	4.87e-22	1.53e-20	up
Cluster-2852.69461	85.0548	9.40826	3.1764	1.05e-28	4.75e-27	up
Cluster-2852.67832	85.0075	28.9684	1.5531	3.25e-19	8.5e-18	up
Cluster-2852.68566	84.9712	22.6539	1.9072	7.48e-22	2.33e-20	up
Cluster-2852.64162	84.7309	9.48201	3.1596	1.54e-28	6.89e-27	up
Cluster-2852.70516	84.6493	39.9171	1.0845	2.86e-15	5.47e-14	up
Cluster-2852.72908	84.6095	0	7.4027	5.22e-27	2.15e-25	up
Cluster-2852.73729	84.4503	31.7055	1.4134	5.48e-18	1.33e-16	up
Cluster-2852.69344	84.4105	16.1189	2.3887	8.48e-25	3.1e-23	up
Cluster-2852.69966	84.3253	18.5588	2.1839	1.54e-23	5.26e-22	up
Cluster-2852.69905	84.2115	11.1007	2.9234	1.97e-27	8.28e-26	up
Cluster-2852.67483	84.1717	0.0760325	10.113	6.48e-19	1.67e-17	up
Cluster-2852.70716	84.1279	22.8607	1.8797	1.85e-21	5.62e-20	up
Cluster-2852.58438	84.1216	21.3803	1.9762	3.99e-22	1.26e-20	up
Cluster-2852.68878	84.0921	0.152065	9.1111	7.42e-22	2.31e-20	up
Cluster-2852.66702	83.9747	4.5475	4.2068	8.87e-31	4.4e-29	up
Cluster-2852.69901	83.9727	30.7171	1.4509	3.4e-18	8.36e-17	up
Cluster-2852.71747	83.8931	33.6824	1.3166	4.3e-17	9.67e-16	up
Cluster-2852.57402	83.8147	0	7.3891	8.29e-27	3.38e-25	up
Cluster-2852.77863	83.7737	30.337	1.4654	2.85e-18	7.05e-17	up
Cluster-2852.70482	83.6543	0	7.3864	9.11e-27	3.71e-25	up
Cluster-2852.66692	83.6329	13.1749	2.6663	4.56e-26	1.79e-24	up
Cluster-2852.72047	83.4952	18.78	2.1525	3.98e-23	1.32e-21	up
Cluster-2852.72379	83.4303	41.6985	1.0006	2.35e-14	4.15e-13	up
Cluster-2852.71263	83.2564	38.1683	1.1252	2.18e-15	4.22e-14	up
Cluster-2852.61887	83.2166	0	7.3788	1.18e-26	4.75e-25	up
Cluster-2852.66964	83.2166	22.1255	1.9112	1.84e-21	5.59e-20	up
Cluster-2852.70226	83.1704	11.2908	2.8809	6.25e-27	2.57e-25	up
Cluster-2852.73184	83.133	0.272196	8.2546	3.68e-24	1.3e-22	up
Cluster-2852.71859	83.1246	6.21261	3.742	1.03e-29	4.82e-28	up
Cluster-2852.70765	83.0176	0.152065	9.0926	1.19e-21	3.66e-20	up
Cluster-2852.73948	83.0176	0.0760325	10.093	9.83e-19	2.5e-17	up
Cluster-2852.68837	82.938	24.3304	1.7693	2.14e-20	6.05e-19	up
Cluster-2852.71240	82.7704	5.73665	3.8508	8.08e-30	3.83e-28	up
Cluster-2852.69642	82.7498	0.30413	8.0879	1.54e-24	5.52e-23	up
Cluster-2852.69524	82.7219	18.9671	2.1248	9.41e-23	3.07e-21	up
Cluster-2852.72267	82.5655	13.7269	2.5885	2.29e-25	8.68e-24	up
Cluster-2852.68285	82.54	2.20494	5.2263	1.86e-30	9.04e-29	up
Cluster-2852.68960	82.3271	23.4682	1.8107	1.5e-20	4.28e-19	up
Cluster-2852.66979	82.3012	15.9668	2.3658	4.33e-24	1.53e-22	up
Cluster-2852.70925	82.3012	37.0278	1.1523	1.87e-15	3.65e-14	up
Cluster-2852.67886	82.1022	15.5867	2.3971	3.27e-24	1.16e-22	up
Cluster-2852.64099	82.0624	1.06445	6.2685	6.92e-29	3.15e-27	up
Cluster-2852.68115	81.9829	17.6395	2.2165	3.96e-23	1.32e-21	up
Cluster-2852.68412	81.9685	24.8801	1.7201	8.03e-20	2.18e-18	up
Cluster-2852.69041	81.9287	0	7.3563	2.5e-26	9.94e-25	up
Cluster-2852.72036	81.8635	11.5569	2.8245	2.76e-26	1.09e-24	up
Cluster-2852.64915	81.7075	36.6766	1.1556	2.22e-15	4.29e-14	up
Cluster-2852.71234	81.4432	9.66525	3.0749	3.47e-27	1.44e-25	up
Cluster-2852.67131	81.37	35.5148	1.1961	1.18e-15	2.35e-14	up
Cluster-2852.70394	81.3445	35.0358	1.2152	8.34e-16	1.68e-14	up
Cluster-2852.70269	81.2665	8.81977	3.2038	1.35e-27	5.76e-26	up
Cluster-2852.72115	81.2665	35.8113	1.1822	1.6e-15	3.13e-14	up
Cluster-2852.68035	81.2418	24.4771	1.7308	9.76e-20	2.64e-18	up
Cluster-2852.67360	81.2311	37.1305	1.1294	4.38e-15	8.25e-14	up
Cluster-2852.67776	81.2267	0.0760325	10.061	1.88e-18	4.7e-17	up
Cluster-2852.73802	81.2267	29.3485	1.4687	8.69e-18	2.07e-16	up
Cluster-2852.66674	81.1714	35.9656	1.1744	1.92e-15	3.74e-14	up
Cluster-2852.72050	80.9199	11.9333	2.7615	1.01e-25	3.9e-24	up
Cluster-2852.63553	80.7869	37.2909	1.1153	6.78e-15	1.25e-13	up
Cluster-2852.72035	80.4705	16.7781	2.2619	5.34e-23	1.76e-21	up
Cluster-2852.70386	80.4379	16.7325	2.2652	5.21e-23	1.72e-21	up
Cluster-2852.72398	80.3898	0.0760325	10.046	2.56e-18	6.34e-17	up
Cluster-2852.59808	80.2954	7.37363	3.4449	4.95e-28	2.16e-26	up
Cluster-2852.67408	80.2716	17.4114	2.2049	1.3e-22	4.23e-21	up
Cluster-2852.72541	80.1522	33.2262	1.2704	4.91e-16	1e-14	up
Cluster-2852.67515	80.1124	37.7121	1.087	1.49e-14	2.67e-13	up
Cluster-2852.65322	80.0328	0	7.3225	7.65e-26	2.96e-24	up
Cluster-2852.73083	79.993	22.9618	1.8006	6.06e-20	1.66e-18	up
Cluster-2852.71279	79.9134	36.6477	1.1247	7.94e-15	1.46e-13	up
Cluster-2852.77829	79.9134	6.00657	3.7338	1.29e-28	5.82e-27	up
Cluster-2852.64588	79.8943	0	7.32	8.3e-26	3.21e-24	up
Cluster-2852.72646	79.8919	34.7506	1.201	1.95e-15	3.79e-14	up
Cluster-2852.67028	79.8736	27.5998	1.5331	5.33e-18	1.29e-16	up
Cluster-2852.68898	79.7144	26.7634	1.5746	2.84e-18	7.01e-17	up
Cluster-2852.66156	79.6531	35.4167	1.1693	3.84e-15	7.28e-14	up
Cluster-2852.69232	79.6348	0.0760325	10.033	3.37e-18	8.3e-17	up
Cluster-2852.67868	79.595	0	7.3146	9.9e-26	3.82e-24	up
Cluster-2852.61116	79.5767	1.16634	6.0923	2.25e-28	9.98e-27	up
Cluster-2852.71856	79.5548	0	7.3139	1.01e-25	3.9e-24	up
Cluster-2852.68501	79.4756	38.4724	1.0467	4.02e-14	6.95e-13	up
Cluster-2852.73070	79.4756	2.12891	5.2223	2.16e-29	1e-27	up
Cluster-2852.60924	79.4601	19.7684	2.007	3.47e-21	1.04e-19	up
Cluster-2852.69718	79.3678	0.152065	9.0277	5.92e-21	1.74e-19	up
Cluster-2852.71622	79.3164	37.8642	1.0668	2.93e-14	5.11e-13	up
Cluster-2852.64642	79.2368	14.6743	2.4329	1.29e-23	4.44e-22	up
Cluster-2852.68889	79.094	31.9815	1.3063	4.01e-16	8.28e-15	up
Cluster-2852.69969	78.998	17.7156	2.1568	5.41e-22	1.7e-20	up
Cluster-2852.67645	78.9582	1.52065	5.6983	9.47e-29	4.28e-27	up
Cluster-2852.74405	78.8786	0.228097	8.4338	1.66e-22	5.34e-21	up
Cluster-2852.71378	78.8078	0	7.3003	1.58e-25	6.03e-24	up
Cluster-2852.72764	78.7593	15.0544	2.3873	3.07e-23	1.03e-21	up
Cluster-2852.74613	78.7537	29.9925	1.3927	1.01e-16	2.2e-15	up
Cluster-2852.69637	78.7461	36.4758	1.1103	1.62e-14	2.9e-13	up
Cluster-2852.68958	78.7195	0.684292	6.846	1.38e-26	5.56e-25	up
Cluster-2852.70040	78.6399	11.9371	2.7198	7.44e-25	2.72e-23	up
Cluster-2852.70083	78.6036	18.1003	2.1186	1.16e-21	3.58e-20	up
Cluster-2852.69527	78.6001	29.9568	1.3916	1.1e-16	2.39e-15	up
Cluster-2852.70667	78.5603	16.4991	2.2514	1.97e-22	6.31e-21	up
Cluster-2852.66394	78.4807	33.9865	1.2074	3.06e-15	5.83e-14	up
Cluster-2852.74888	78.4807	0.60826	7.0115	3.96e-26	1.55e-24	up
Cluster-2852.71627	78.2419	0.0760325	10.007	5.63e-18	1.36e-16	up
Cluster-2852.76964	78.2419	34.4427	1.1837	5.16e-15	9.63e-14	up
Cluster-2852.68854	78.2399	0	7.2898	2.21e-25	8.38e-24	up
Cluster-2852.65553	77.9597	28.7677	1.4383	6.56e-17	1.45e-15	up
Cluster-2852.64679	77.6847	0.0760325	9.9968	6.91e-18	1.66e-16	up
Cluster-2852.73211	77.6457	14.6659	2.4044	5.04e-23	1.67e-21	up
Cluster-2852.66016	77.6362	30.8038	1.3336	4.62e-16	9.49e-15	up
Cluster-2852.66520	77.6051	0.0760325	9.9953	7.12e-18	1.71e-16	up
Cluster-2852.70856	77.6051	22.9618	1.7569	4.22e-19	1.1e-17	up
Cluster-2852.69263	77.5255	0.0760325	9.9938	7.33e-18	1.76e-16	up
Cluster-2852.70539	77.469	12.9073	2.5854	6.93e-24	2.42e-22	up
Cluster-2852.72889	77.4328	31.7626	1.2856	1.17e-15	2.32e-14	up
Cluster-2852.68608	77.3265	0.532227	7.1828	2.3e-25	8.7e-24	up
Cluster-2852.70742	77.3265	27.3717	1.4983	3.18e-17	7.22e-16	up
Cluster-2852.67660	77.2772	15.4201	2.3252	1.69e-22	5.43e-21	up
Cluster-2852.68938	77.1566	0.000760325	16.631	1.27e-05	7.69e-05	up
Cluster-2852.66902	77.1355	0	7.2693	4.26e-25	1.58e-23	up
Cluster-2852.65957	77.1284	14.8377	2.378	9.65e-23	3.15e-21	up
Cluster-2852.69338	77.1276	13.9139	2.4707	3.19e-23	1.07e-21	up
Cluster-2852.70131	77.0878	4.79005	4.0084	3.85e-28	1.68e-26	up
Cluster-2852.72085	77.0539	0.627268	6.9406	7.59e-26	2.94e-24	up
Cluster-2852.68950	77.048	29.2725	1.3962	2.03e-16	4.31e-15	up
Cluster-2852.68923	77.0082	31.0973	1.3082	9.41e-16	1.88e-14	up
Cluster-2852.72470	76.9978	25.255	1.6083	6.09e-18	1.47e-16	up
Cluster-2852.67697	76.9684	0.0760325	9.9834	9.01e-18	2.14e-16	up
Cluster-2852.64912	76.9588	30.1423	1.3523	4.48e-16	9.23e-15	up
Cluster-2852.69731	76.7507	7.37135	3.3802	1.09e-26	4.42e-25	up
Cluster-2852.68507	76.732	0.0760325	9.979	9.84e-18	2.32e-16	up
Cluster-2852.63211	76.7053	0.361154	7.7306	8.31e-24	2.89e-22	up
Cluster-2852.75998	76.6647	12.0215	2.6729	4.63e-24	1.63e-22	up
Cluster-2852.69628	76.5497	0	7.2583	6.04e-25	2.22e-23	up
Cluster-2852.64704	76.4908	36.3435	1.0736	7.38e-14	1.25e-12	up
Cluster-2852.75281	76.4868	2.05288	5.2195	2.38e-28	1.06e-26	up
Cluster-2852.65531	76.4144	33.3722	1.1952	8.71e-15	1.59e-13	up
Cluster-2852.67615	76.3714	1.21652	5.9722	1.74e-27	7.34e-26	up
Cluster-2852.72331	76.3714	18.8561	2.018	1.72e-20	4.89e-19	up
Cluster-2852.69209	76.2918	3.57353	4.4161	2.71e-28	1.2e-26	up
Cluster-2852.67880	76.1676	0.0760325	9.9683	1.21e-17	2.84e-16	up
Cluster-2852.72056	76.1668	1.67956	5.503	5.22e-28	2.28e-26	up
Cluster-2852.72201	76.1537	30.6974	1.3108	1.3e-15	2.56e-14	up
Cluster-2852.73263	76.0284	0	7.2485	8.25e-25	3.01e-23	up
Cluster-2852.64122	76.0132	28.132	1.434	1.7e-16	3.64e-15	up
Cluster-2852.68803	76.0132	28.2841	1.4263	1.94e-16	4.13e-15	up
Cluster-2852.69385	75.9336	26.6114	1.5127	4.81e-17	1.08e-15	up
Cluster-2852.62682	75.8938	27.1436	1.4834	7.94e-17	1.75e-15	up
Cluster-2852.66321	75.8938	24.3304	1.6412	6.2e-18	1.49e-16	up
Cluster-2852.70382	75.8799	2.25664	5.0715	3.24e-28	1.43e-26	up
Cluster-2852.71613	75.854	24.9387	1.6048	1.13e-17	2.65e-16	up
Cluster-2852.71041	75.7744	2.20494	5.1029	3.64e-28	1.6e-26	up
Cluster-2852.76697	75.7577	30.9688	1.2906	2.17e-15	4.2e-14	up
Cluster-2852.66710	75.7398	16.9841	2.1569	3.75e-21	1.12e-19	up
Cluster-2852.66936	75.7235	12.0603	2.6505	1.1e-23	3.81e-22	up
Cluster-2852.67373	75.6153	11.0247	2.7779	3.28e-24	1.16e-22	up
Cluster-2852.72776	75.5357	12.2412	2.6254	1.63e-23	5.56e-22	up
Cluster-2852.68132	75.5018	0.760325	6.6338	5.16e-26	2.02e-24	up
Cluster-2852.72466	75.4807	1.13821	6.0513	4.59e-27	1.9e-25	up
Cluster-2852.57020	75.4664	33.4224	1.175	1.81e-14	3.23e-13	up
Cluster-2852.73487	75.3367	21.5932	1.8028	6.88e-19	1.77e-17	up
Cluster-2852.74785	75.3367	20.1486	1.9027	1.59e-19	4.23e-18	up
Cluster-2852.65910	75.2969	225.74	-1.584	0.00041764	0.0019504	down
Cluster-2852.70379	75.2571	27.4477	1.4551	1.7e-16	3.62e-15	up
Cluster-2852.75252	75.2153	32.1777	1.225	8.41e-15	1.54e-13	up
Cluster-2852.67707	75.1775	36.2675	1.0516	1.77e-13	2.89e-12	up
Cluster-2852.70071	75.1775	0	7.2322	1.37e-24	4.95e-23	up
Cluster-2852.68210	75.1488	4.11716	4.19	1.06e-27	4.54e-26	up
Cluster-2852.64569	75.144	0.456195	7.3639	2.9e-24	1.03e-22	up
Cluster-2852.68926	75.1377	33.4543	1.1673	2.36e-14	4.16e-13	up
Cluster-2852.69843	75.0979	34.2907	1.131	4.52e-14	7.78e-13	up
Cluster-2852.64695	75.0903	2.66114	4.8185	5.39e-28	2.34e-26	up
Cluster-2852.72643	75.0183	19.0081	1.9806	6.25e-20	1.71e-18	up
Cluster-2852.67112	74.9387	30.1089	1.3155	2.01e-15	3.9e-14	up
Cluster-2852.69330	74.8591	19.5403	1.9377	1.25e-19	3.35e-18	up
Cluster-2852.67071	74.7795	0	7.2246	1.74e-24	6.24e-23	up
Cluster-2852.68077	74.6601	0	7.2223	1.87e-24	6.69e-23	up
Cluster-2852.71821	74.5805	30.8692	1.2726	4.83e-15	9.06e-14	up
Cluster-2852.65122	74.5658	0.0760325	9.9377	2.2e-17	5.06e-16	up
Cluster-2852.73688	74.4201	33.4589	1.1533	3.98e-14	6.89e-13	up
Cluster-2852.65621	74.3815	26.4593	1.4912	1.41e-16	3.04e-15	up
Cluster-2852.64625	74.3023	9.09196	3.0307	8.61e-25	3.14e-23	up
Cluster-2852.68790	74.2418	24.3798	1.6065	2.42e-17	5.53e-16	up
Cluster-2852.64841	74.2223	0.152065	8.931	5.91e-20	1.62e-18	up
Cluster-2852.69598	74.0918	0.0760325	9.9285	2.63e-17	6.01e-16	up
Cluster-2852.68616	74.0854	22.314	1.7312	3.87e-18	9.47e-17	up
Cluster-2852.66008	73.7531	3.21541	4.5196	1.83e-27	7.73e-26	up
Cluster-2852.67769	73.7296	33.595	1.134	7.27e-14	1.23e-12	up
Cluster-2852.70999	73.506	30.337	1.2768	7.06e-15	1.3e-13	up
Cluster-2852.68893	73.4491	0	7.1987	3.88e-24	1.37e-22	up
Cluster-2852.68622	73.4264	24.3304	1.5935	4.41e-17	9.88e-16	up
Cluster-2852.68949	73.3866	0.0760325	9.9147	3.43e-17	7.76e-16	up
Cluster-2852.71215	73.3699	21.3096	1.7837	2.58e-18	6.38e-17	up
Cluster-2852.63823	73.307	0	7.1959	4.22e-24	1.49e-22	up
Cluster-2852.69029	73.307	16.8032	2.1252	2.39e-20	6.73e-19	up
Cluster-2852.72674	73.2672	18.704	1.9698	1.94e-19	5.15e-18	up
Cluster-2852.81078	73.2672	29.4246	1.3161	4.06e-15	7.67e-14	up
Cluster-2852.67541	73.1876	1.36858	5.7408	1.02e-26	4.13e-25	up
Cluster-2852.78279	73.0021	0.91239	6.3221	8.71e-26	3.36e-24	up
Cluster-2852.61638	72.9886	32.9221	1.1486	7.55e-14	1.27e-12	up
Cluster-2852.58343	72.8692	26.6114	1.4533	5.21e-16	1.06e-14	up
Cluster-2852.73154	72.8641	10.6894	2.769	2.37e-23	8.01e-22	up
Cluster-2852.75447	72.8585	0	7.187	5.53e-24	1.94e-22	up
Cluster-2852.71108	72.7896	21.5932	1.7532	5.46e-18	1.32e-16	up
Cluster-2852.72711	72.7896	14.5982	2.3179	3.01e-21	9.01e-20	up
Cluster-2852.73489	72.7415	26.5262	1.4554	5.34e-16	1.09e-14	up
Cluster-2852.72803	72.7395	5.88339	3.628	5.6e-26	2.19e-24	up
Cluster-2852.67566	72.71	24.0263	1.5975	5.88e-17	1.31e-15	up
Cluster-2852.65150	72.5906	26.2312	1.4685	4.65e-16	9.54e-15	up
Cluster-2852.70004	72.5612	14.212	2.3521	2.32e-21	7.01e-20	up
Cluster-2852.65523	72.5301	14.4082	2.3317	3.01e-21	9.01e-20	up
Cluster-2852.66648	72.4414	0.152065	8.896	1.32e-19	3.54e-18	up
Cluster-2852.72699	72.4315	33.9865	1.0917	2.46e-13	3.96e-12	up
Cluster-2852.75146	72.3909	0.380162	7.573	6.11e-23	2.01e-21	up
Cluster-2852.72922	72.2301	23.6088	1.6133	5.85e-17	1.3e-15	up
Cluster-2852.75200	72.2154	15.8178	2.1908	2e-20	5.65e-19	up
Cluster-2852.67593	72.2058	3.62295	4.3169	8.52e-27	3.47e-25	up
Cluster-2852.71559	72.1151	1.14049	5.9826	4.95e-26	1.94e-24	up
Cluster-2852.72182	72.0733	12.3173	2.5488	3.61e-22	1.14e-20	up
Cluster-2852.69750	72.0315	18.0387	1.9975	2.68e-19	7.05e-18	up
Cluster-2852.72731	71.8743	0.91239	6.2997	1.88e-25	7.16e-24	up
Cluster-2852.76635	71.8166	29.3539	1.2908	1.14e-14	2.06e-13	up
Cluster-2852.71562	71.7947	25.851	1.4737	6.19e-16	1.26e-14	up
Cluster-2852.69128	71.7931	19.002	1.9177	9.03e-19	2.3e-17	up
Cluster-2852.68070	71.743	21.2245	1.7571	8.89e-18	2.11e-16	up
Cluster-2852.70138	71.7151	0.456195	7.2965	2.19e-23	7.45e-22	up
Cluster-2852.64287	71.6753	14.5982	2.2957	7.81e-21	2.27e-19	up
Cluster-2852.68909	71.6646	21.2404	1.7544	9.62e-18	2.28e-16	up
Cluster-2852.68585	71.5957	9.80819	2.8678	2.33e-23	7.88e-22	up
Cluster-2852.69261	71.3569	0.60826	6.8742	3.41e-24	1.21e-22	up
Cluster-2852.71816	71.3569	21.2891	1.7449	1.29e-17	3.02e-16	up
Cluster-2852.66947	71.3307	28.7281	1.3121	9.92e-15	1.81e-13	up
Cluster-2852.75747	71.2773	1.44462	5.6247	3.4e-26	1.34e-24	up
Cluster-2852.68264	71.1599	34.3462	1.0509	7.86e-13	1.2e-11	up
Cluster-2852.69127	71.1392	1.48415	5.5829	3.43e-26	1.35e-24	up
Cluster-2852.66134	71.1034	30.9049	1.2021	6.52e-14	1.11e-12	up
Cluster-2852.69951	70.9987	34.8989	1.0246	1.3e-12	1.94e-11	up
Cluster-2852.70241	70.986	1.97684	5.1663	1.85e-26	7.4e-25	up
Cluster-2852.70843	70.9641	3.94913	4.1675	3.16e-26	1.25e-24	up
Cluster-2852.71611	70.916	14.6028	2.2799	1.5e-20	4.29e-19	up
Cluster-2852.67342	70.8821	12.4883	2.5048	1.25e-21	3.85e-20	up
Cluster-2852.72216	70.8726	25.1462	1.4949	6.83e-16	1.38e-14	up
Cluster-2852.64677	70.7998	0.30413	7.8629	8.86e-22	2.75e-20	up
Cluster-2852.73590	70.7202	0.532227	7.0539	1.29e-23	4.43e-22	up
Cluster-2852.69095	70.6481	29.7606	1.2472	3.76e-14	6.51e-13	up
Cluster-2852.68481	70.5797	32.8263	1.1044	4e-13	6.32e-12	up
Cluster-2852.70426	70.5212	26.9155	1.3896	4.11e-15	7.76e-14	up
Cluster-2852.68484	70.3381	13.6098	2.3697	7.7e-21	2.24e-19	up
Cluster-2852.69741	70.2931	24.6307	1.5129	6.81e-16	1.38e-14	up
Cluster-2852.73258	70.2426	9.19993	2.9327	3.48e-23	1.16e-21	up
Cluster-2852.62704	69.9242	20.3767	1.7789	1.69e-17	3.9e-16	up
Cluster-2852.67195	69.8844	6.46276	3.4347	1.39e-24	4.99e-23	up
Cluster-2852.67003	69.8446	314.242	-2.1697	1.92e-13	3.12e-12	down
Cluster-2852.68379	69.8016	25.1668	1.4717	1.6e-15	3.14e-14	up
Cluster-2852.62864	69.765	1.67271	5.3822	6.8e-26	2.65e-24	up
Cluster-2852.62748	69.6456	0.30413	7.8392	1.66e-21	5.06e-20	up
Cluster-2852.69887	69.6257	25.1143	1.4711	1.75e-15	3.44e-14	up
Cluster-2852.77353	69.5847	32.2667	1.1087	5.44e-13	8.48e-12	up
Cluster-2852.69918	69.566	23.494	1.5661	4.34e-16	8.94e-15	up
Cluster-2852.83049	69.4956	6.08184	3.5143	1.2e-24	4.36e-23	up
Cluster-2852.68539	69.4864	17.7916	1.9655	1.72e-18	4.3e-17	up
Cluster-2852.67468	69.4821	20.344	1.772	2.34e-17	5.37e-16	up
Cluster-2852.70953	69.4068	1.36858	5.6643	1.65e-25	6.29e-24	up
Cluster-2852.63159	69.3857	15.3091	2.1802	1.24e-19	3.33e-18	up
Cluster-2852.67711	69.367	4.18179	4.0521	1.53e-25	5.83e-24	up
Cluster-2852.69285	69.2079	22.0494	1.6502	1.51e-16	3.25e-15	up
Cluster-2852.66492	69.1283	21.8213	1.6635	1.3e-16	2.81e-15	up
Cluster-2852.70623	69.061	0.836357	6.3676	2.09e-24	7.45e-23	up
Cluster-2852.67076	69.0562	10.4165	2.7289	4.66e-22	1.47e-20	up
Cluster-2852.70747	69.0487	2.28097	4.9199	7.27e-26	2.82e-24	up
Cluster-2852.71157	69.0487	14.9024	2.2121	1.04e-19	2.81e-18	up
Cluster-2852.61568	69.0089	25.6229	1.4293	4.39e-15	8.26e-14	up
Cluster-2852.69874	69.0089	14.7503	2.226	9.06e-20	2.45e-18	up
Cluster-2852.73498	68.9695	3.06335	4.4928	8.91e-26	3.44e-24	up
Cluster-2852.64593	68.9476	31.1733	1.1452	3.85e-13	6.1e-12	up
Cluster-2852.67778	68.8895	0	7.1062	6.16e-23	2.03e-21	up
Cluster-2852.68595	68.8895	15.8148	2.123	3.33e-19	8.69e-18	up
Cluster-2852.69827	68.8895	3.34543	4.364	1.13e-25	4.32e-24	up
Cluster-2852.76699	68.8083	29.1729	1.238	9.3e-14	1.55e-12	up
Cluster-2852.69032	68.7701	0.132297	9.0219	2.22e-18	5.5e-17	up
Cluster-2852.70827	68.7112	1.13136	5.9244	5.86e-25	2.16e-23	up
Cluster-2852.62893	68.6905	0.152065	8.8193	7.35e-19	1.89e-17	up
Cluster-2852.72224	68.659	20.0923	1.7728	3.57e-17	8.05e-16	up
Cluster-2852.72507	68.6507	31.4775	1.125	5.98e-13	9.28e-12	up
Cluster-2852.71757	68.6161	7.05125	3.2826	8.93e-24	3.1e-22	up
Cluster-2852.69532	68.5795	0.318576	7.75	2.07e-21	6.26e-20	up
Cluster-2852.66719	68.5313	2.8132	4.6065	1.15e-25	4.41e-24	up
Cluster-2852.83152	68.519	16.7188	2.035	1.22e-18	3.09e-17	up
Cluster-2852.67906	68.4915	0.228097	8.2301	3.02e-20	8.45e-19	up
Cluster-2852.68752	68.4915	2.43304	4.8151	1.11e-25	4.28e-24	up
Cluster-2852.67248	68.4517	23.494	1.5428	1.04e-15	2.08e-14	up
Cluster-2852.67400	68.4139	13.4213	2.3498	3.22e-20	8.98e-19	up
Cluster-2852.64825	68.269	10.3267	2.7248	8.26e-22	2.57e-20	up
Cluster-2852.76591	68.2129	16.7271	2.0279	1.6e-18	4e-17	up
Cluster-2852.71944	68.2058	0	7.0918	9.36e-23	3.06e-21	up
Cluster-2852.71013	68.2006	0.362675	7.555	9.56e-22	2.96e-20	up
Cluster-2852.69795	68.1763	28.6642	1.25	9.98e-14	1.66e-12	up
Cluster-2852.71281	67.9976	25.6906	1.4042	1.01e-14	1.84e-13	up
Cluster-2852.66378	67.9741	19.2362	1.8212	2.66e-17	6.07e-16	up
Cluster-2852.69114	67.9097	24.268	1.4846	3.17e-15	6.05e-14	up
Cluster-2852.66720	67.8945	0.30413	7.8025	4.32e-21	1.28e-19	up
Cluster-2852.70467	67.8945	10.9487	2.6325	2.5e-21	7.52e-20	up
Cluster-2852.72550	67.8945	1.36858	5.6325	5.07e-25	1.88e-23	up
Cluster-2852.70339	67.7751	28.2081	1.2646	9.39e-14	1.57e-12	up
Cluster-2852.70378	67.6442	0	7.0799	1.32e-22	4.28e-21	up
Cluster-2852.74111	67.5228	33.582	1.0077	5.97e-12	8.35e-11	up
Cluster-2852.70358	67.3792	2.50831	4.7475	2.75e-25	1.03e-23	up
Cluster-2852.76843	67.3613	29.2436	1.2038	2.86e-13	4.58e-12	up
Cluster-2852.79808	67.2689	25.0953	1.4225	1.07e-14	1.94e-13	up
Cluster-2852.74055	67.2661	0	7.0718	1.67e-22	5.37e-21	up
Cluster-2852.63413	67.2578	0	7.0716	1.67e-22	5.39e-21	up
Cluster-2852.66035	67.2578	0	7.0716	1.67e-22	5.39e-21	up
Cluster-2852.71689	67.218	1.21652	5.788	1.28e-24	4.63e-23	up
Cluster-2852.74455	67.179	17.2571	1.9608	6.66e-18	1.6e-16	up
Cluster-2852.71440	67.0831	23.8522	1.4918	4.19e-15	7.91e-14	up
Cluster-2852.66917	67.0699	0.684292	6.6149	2.53e-23	8.52e-22	up
Cluster-2852.64732	67.0397	18.6515	1.8457	3.17e-17	7.19e-16	up
Cluster-2852.70017	66.9864	17.9786	1.8976	1.66e-17	3.84e-16	up
Cluster-2852.68708	66.8614	14.6363	2.1916	4.94e-19	1.28e-17	up
Cluster-2852.66180	66.7348	19.4233	1.7807	8.81e-17	1.93e-15	up
Cluster-2852.68768	66.7006	0.152065	8.7769	1.85e-18	4.61e-17	up
Cluster-2852.73331	66.6529	8.9285	2.9002	5.69e-22	1.78e-20	up
Cluster-2852.66306	66.621	2.43304	4.7751	5.06e-25	1.87e-23	up
Cluster-2852.66972	66.6115	26.8395	1.3114	7.51e-14	1.27e-12	up
Cluster-2852.65135	66.5295	0	7.0559	2.62e-22	8.34e-21	up
Cluster-2852.72332	66.5064	31.647	1.0714	3.15e-12	4.54e-11	up
Cluster-2852.70152	66.4085	0.228097	8.1856	8.79e-20	2.38e-18	up
Cluster-2852.73595	66.3026	0.0760325	9.7682	5.1e-16	1.04e-14	up
Cluster-2852.67495	66.223	21.137	1.6476	6.98e-16	1.41e-14	up
Cluster-2852.71399	66.0639	28.2841	1.2239	3.55e-13	5.64e-12	up
Cluster-2852.65830	66.0241	24.7106	1.4179	2e-14	3.56e-13	up
Cluster-2852.77733	65.7057	20.2246	1.6999	4.44e-16	9.13e-15	up
Cluster-2852.73411	65.5863	1.14049	5.8457	5.41e-24	1.9e-22	up
Cluster-2852.63173	65.5532	23.7267	1.4662	1.24e-14	2.23e-13	up
Cluster-2852.67216	65.4848	19.7684	1.728	3.41e-16	7.11e-15	up
Cluster-2852.68529	65.4669	3360.48	-5.6818	0	0	down
Cluster-2852.63094	65.4271	32.1617	1.0245	9.73e-12	1.33e-10	up
Cluster-2852.70567	65.3873	30.9452	1.0793	4.23e-12	6.03e-11	up
Cluster-2852.74673	65.3682	15.319	2.0933	3.75e-18	9.19e-17	up
Cluster-2852.69434	65.3077	1.67271	5.287	2.08e-24	7.43e-23	up
Cluster-2852.65211	65.2373	28.3213	1.2038	6.73e-13	1.04e-11	up
Cluster-2852.75449	65.2349	27.6059	1.2407	3.87e-13	6.13e-12	up
Cluster-2852.69669	65.0227	4.02972	4.0122	5.35e-24	1.88e-22	up
Cluster-2852.74396	64.9097	0.286642	7.823	3.46e-20	9.62e-19	up
Cluster-2852.69454	64.8699	12.1652	2.4148	1.53e-19	4.07e-18	up
Cluster-2852.72670	64.86	29.5949	1.132	2.31e-12	3.37e-11	up
Cluster-2852.73619	64.8142	0.91239	6.1505	2.48e-23	8.37e-22	up
Cluster-2852.71171	64.6709	22.0494	1.5524	5.55e-15	1.03e-13	up
Cluster-2852.71374	64.5993	26.7482	1.2721	3.16e-13	5.04e-12	up
Cluster-2852.76016	64.544	0.755763	6.4162	7.73e-23	2.53e-21	up
Cluster-2852.69702	64.5117	2.28097	4.8218	2.78e-24	9.89e-23	up
Cluster-2852.71320	64.4815	0.856126	6.2349	4.25e-23	1.41e-21	up
Cluster-2852.74768	64.4779	31.1148	1.0512	9.13e-12	1.25e-10	up
Cluster-2852.72468	64.472	31.1733	1.0484	9.55e-12	1.31e-10	up
Cluster-2852.67301	64.4322	28.056	1.1995	9.93e-13	1.51e-11	up
Cluster-2852.67672	64.3526	21.061	1.6114	2.89e-15	5.52e-14	up
Cluster-2852.76694	64.3526	1.74875	5.2016	4.02e-24	1.42e-22	up
Cluster-2852.66937	64.273	15.5106	2.051	1.16e-17	2.73e-16	up
Cluster-2852.73584	64.273	4.25782	3.916	1.29e-23	4.44e-22	up
Cluster-2852.63863	64.1934	15.5106	2.0492	1.24e-17	2.9e-16	up
Cluster-2852.70552	64.1934	26.6114	1.2704	3.84e-13	6.08e-12	up
Cluster-2852.74171	64.1934	28.8163	1.1555	2.1e-12	3.08e-11	up
Cluster-2852.65807	64.1536	17.9437	1.8381	1.65e-16	3.54e-15	up
Cluster-2852.67567	64.1536	0.0760325	9.7207	1.18e-15	2.34e-14	up
Cluster-2852.70007	64.1138	31.8576	1.009	1.98e-11	2.6e-10	up
Cluster-2852.56139	64.033	27.8401	1.2017	1.13e-12	1.7e-11	up
Cluster-2852.78879	63.9928	22.3163	1.5198	1.2e-14	2.18e-13	up
Cluster-2852.65032	63.9291	10.6445	2.5864	5.4e-20	1.48e-18	up
Cluster-2852.67029	63.875	0.60826	6.7144	4.08e-22	1.29e-20	up
Cluster-2852.69302	63.875	15.0544	2.0851	9.86e-18	2.33e-16	up
Cluster-2852.62675	63.8352	26.7634	1.2541	5.66e-13	8.8e-12	up
Cluster-2852.73261	63.8018	11.2825	2.4995	1.32e-19	3.54e-18	up
Cluster-2852.72130	63.7755	14.9427	2.0936	9.48e-18	2.25e-16	up
Cluster-2852.67818	63.7719	0	6.9948	1.44e-21	4.43e-20	up
Cluster-2852.75130	63.7556	0.0760325	9.7117	1.37e-15	2.71e-14	up
Cluster-2852.73575	63.6744	28.1959	1.1752	1.93e-12	2.83e-11	up
Cluster-2852.70850	63.6362	19.7684	1.6866	1.52e-15	2.98e-14	up
Cluster-2852.71690	63.6247	18.6607	1.7696	5.21e-16	1.06e-14	up
Cluster-2852.74789	63.6211	4.71401	3.7545	3.78e-23	1.26e-21	up
Cluster-2852.72713	63.5964	9.58009	2.7308	1.9e-20	5.39e-19	up
Cluster-2852.74652	63.5964	0.0760325	9.7081	1.46e-15	2.88e-14	up
Cluster-2852.68742	63.5518	0	6.9899	1.66e-21	5.05e-20	up
Cluster-2852.66949	63.477	12.3933	2.3567	6.65e-19	1.71e-17	up
Cluster-2852.68650	63.477	15.0544	2.076	1.38e-17	3.21e-16	up
Cluster-2852.68272	63.3974	23.1139	1.4557	3.86e-14	6.68e-13	up
Cluster-2852.67338	63.3576	7.45118	3.088	1.51e-21	4.63e-20	up
Cluster-2852.69726	63.278	18.9321	1.7409	9.02e-16	1.81e-14	up
Cluster-2852.78584	63.2191	1.54422	5.3554	1.23e-23	4.24e-22	up
Cluster-2852.69511	63.079	29.9568	1.0743	1.08e-11	1.47e-10	up
Cluster-2852.70473	63.079	0	6.9791	2.22e-21	6.71e-20	up
Cluster-2852.70243	63.0643	19.9144	1.663	2.76e-15	5.29e-14	up
Cluster-2852.67964	62.9596	28.5882	1.139	4.35e-12	6.18e-11	up
Cluster-2852.76729	62.9198	21.2891	1.5634	1.11e-14	2.01e-13	up
Cluster-2852.65605	62.8892	7.14629	3.1375	1.53e-21	4.69e-20	up
Cluster-2852.56094	62.8856	0.580888	6.7583	1.01e-21	3.13e-20	up
Cluster-2852.66025	62.8613	27.8537	1.1743	2.7e-12	3.91e-11	up
Cluster-2852.68714	62.8128	0.479765	7.0326	3.4e-21	1.01e-19	up
Cluster-2852.74305	62.7209	0.0760325	9.6881	2.06e-15	4e-14	up
Cluster-2852.59781	62.7018	20.9234	1.5834	9.44e-15	1.72e-13	up
Cluster-2852.69965	62.6572	2.26805	4.788	1.25e-23	4.29e-22	up
Cluster-2852.69523	62.6556	30.0465	1.0602	1.56e-11	2.08e-10	up
Cluster-2852.68442	62.5617	24.7106	1.3402	2.82e-13	4.52e-12	up
Cluster-2852.71549	62.5617	29.9568	1.0624	1.57e-11	2.08e-10	up
Cluster-2852.67263	62.5143	22.4212	1.4793	4.19e-14	7.23e-13	up
Cluster-2852.67094	62.5083	0.897183	6.1225	1.34e-22	4.35e-21	up
Cluster-2852.73313	62.4821	28.2841	1.1435	4.91e-12	6.94e-11	up
Cluster-2852.70960	62.4757	18.7945	1.733	1.51e-15	2.97e-14	up
Cluster-2852.69158	62.2819	21.9171	1.5068	3.22e-14	5.61e-13	up
Cluster-2852.71480	62.2035	23.7982	1.3861	1.74e-13	2.83e-12	up
Cluster-2852.72435	62.1577	21.1735	1.5537	1.82e-14	3.25e-13	up
Cluster-2852.69012	62.0523	15.6079	1.9912	8.29e-17	1.82e-15	up
Cluster-2852.65243	61.9878	22.4296	1.4666	6.36e-14	1.08e-12	up
Cluster-2852.74521	61.9838	24.2209	1.3556	2.93e-13	4.67e-12	up
Cluster-2852.72734	61.9082	22.4676	1.4623	6.99e-14	1.18e-12	up
Cluster-2852.69051	61.8851	24.6345	1.3289	4.43e-13	6.97e-12	up
Cluster-2852.79315	61.8851	11.8611	2.3834	1.39e-18	3.5e-17	up
Cluster-2852.63377	61.8262	0	6.9501	4.86e-21	1.43e-19	up
Cluster-2852.65107	61.663	10.0158	2.6221	1.78e-19	4.72e-18	up
Cluster-2852.71002	61.6308	19.3229	1.6733	4.97e-15	9.3e-14	up
Cluster-2852.69442	61.6065	16.271	1.9208	2.42e-16	5.11e-15	up
Cluster-2852.69697	61.6065	23.342	1.4002	1.87e-13	3.03e-12	up
Cluster-2852.67924	61.6061	189.987	-1.6248	0.00060805	0.0027506	down
Cluster-2852.62947	61.5667	25.9271	1.2477	1.59e-12	2.36e-11	up
Cluster-2852.67226	61.5667	30.337	1.0211	4.14e-11	5.25e-10	up
Cluster-2852.70219	61.5265	27.761	1.1482	6.66e-12	9.27e-11	up
Cluster-2852.70282	61.4871	1.21652	5.6595	8.69e-23	2.84e-21	up
Cluster-2852.70078	61.3279	8.6677	2.8228	4.33e-20	1.2e-18	up
Cluster-2852.77500	61.279	25.7978	1.2481	1.78e-12	2.62e-11	up
Cluster-2852.74602	61.1485	0	6.9342	7.43e-21	2.17e-19	up
Cluster-2852.69596	61.0971	16.163	1.9184	3.3e-16	6.88e-15	up
Cluster-2852.66944	60.9379	0	6.9293	8.48e-21	2.46e-19	up
Cluster-2852.75611	60.846	25.5682	1.2508	2.05e-12	3e-11	up
Cluster-2852.52464	60.8173	3.61915	4.0708	1.29e-22	4.2e-21	up
Cluster-2852.60578	60.8106	17.4875	1.798	1.61e-15	3.16e-14	up
Cluster-2852.71179	60.8106	20.7918	1.5483	3.73e-14	6.47e-13	up
Cluster-2852.74477	60.7827	8.94598	2.7643	9.95e-20	2.69e-18	up
Cluster-2852.71540	60.766	28.1427	1.1105	1.53e-11	2.04e-10	up
Cluster-2852.64374	60.731	20.3007	1.5809	2.54e-14	4.47e-13	up
Cluster-2852.74030	60.6912	3.95369	3.9402	2.03e-22	6.48e-21	up
Cluster-2852.65218	60.6514	29.6527	1.0324	4.9e-11	6.15e-10	up
Cluster-2852.74978	60.6116	14.2181	2.0919	6.15e-17	1.37e-15	up
Cluster-2852.61569	60.5718	0	6.9206	1.07e-20	3.07e-19	up
Cluster-2852.67485	60.4922	19.9965	1.597	2.32e-14	4.1e-13	up
Cluster-2852.77927	60.4524	27.0676	1.1592	8.67e-12	1.19e-10	up
Cluster-2852.68003	60.3927	28.164	1.1005	2.04e-11	2.67e-10	up
Cluster-2852.67310	60.3541	0.697978	6.4341	1.97e-21	5.95e-20	up
Cluster-2852.75804	60.2626	26.6266	1.1784	7.14e-12	9.9e-11	up
Cluster-2852.68446	60.2534	0.152065	8.6302	3.84e-17	8.65e-16	up
Cluster-2852.74312	60.22	19.3594	1.6372	1.59e-14	2.85e-13	up
Cluster-2852.68885	60.2017	17.9216	1.7481	4.07e-15	7.69e-14	up
Cluster-2852.64840	60.1889	17.175	1.8092	1.96e-15	3.81e-14	up
Cluster-2852.76387	60.1507	18.2949	1.7171	6.1e-15	1.13e-13	up
Cluster-2852.74866	60.134	0.91239	6.0424	6.67e-22	2.08e-20	up
Cluster-2852.68532	60.0274	21.3727	1.4898	1.16e-13	1.91e-12	up
Cluster-2852.72011	60.023	1.42561	5.3959	1.7e-22	5.47e-21	up
Cluster-2852.65430	59.935	23.8742	1.3279	1.04e-12	1.58e-11	up
Cluster-2852.66678	59.935	29.8047	1.0079	9.02e-11	1.1e-09	up
Cluster-2852.68785	59.9199	16.8556	1.8298	1.77e-15	3.47e-14	up
Cluster-2852.72870	59.8952	0.380162	7.2997	8.68e-20	2.35e-18	up
Cluster-2852.74622	59.8952	21.1127	1.5043	1.02e-13	1.7e-12	up
Cluster-2852.70944	59.7758	16.1189	1.8908	9.4e-16	1.88e-14	up
Cluster-2852.68670	59.6736	11.1441	2.4208	3.98e-18	9.73e-17	up
Cluster-2852.68154	59.668	0.0760325	9.6161	6.9e-15	1.27e-13	up
Cluster-2852.65251	59.6565	11.785	2.3397	8.65e-18	2.06e-16	up
Cluster-2852.71254	59.6565	17.0313	1.8085	2.63e-15	5.04e-14	up
Cluster-2852.70867	59.6286	21.8822	1.4462	2.47e-13	3.97e-12	up
Cluster-2852.66821	59.547	26.0655	1.1919	7.87e-12	1.09e-10	up
Cluster-2852.70428	59.5371	27.2957	1.1251	2e-11	2.62e-10	up
Cluster-2852.71560	59.4973	23.418	1.3452	9.98e-13	1.52e-11	up
Cluster-2852.70990	59.4933	20.1927	1.5589	6.13e-14	1.04e-12	up
Cluster-2852.76026	59.4575	20.3767	1.5449	7.45e-14	1.26e-12	up
Cluster-2852.77680	59.4049	15.3031	1.9568	5.45e-16	1.11e-14	up
Cluster-2852.69155	59.3759	19.0058	1.6434	2.25e-14	3.97e-13	up
Cluster-2852.73267	59.3532	21.3005	1.4784	1.84e-13	2.99e-12	up
Cluster-2852.74478	59.3194	23.935	1.3094	1.74e-12	2.58e-11	up
Cluster-2852.73400	59.3126	184.504	-1.6372	0.00059204	0.0026844	down
Cluster-2852.67774	59.2187	0.0760325	9.6052	8.26e-15	1.51e-13	up
Cluster-2852.69462	59.2187	2.05288	4.8503	2.02e-22	6.47e-21	up
Cluster-2852.70212	59.0595	26.9915	1.1297	2.26e-11	2.94e-10	up
Cluster-2852.66897	58.9799	14.5222	2.022	3.38e-16	7.04e-15	up
Cluster-2852.69607	58.888	10.954	2.4265	6.24e-18	1.5e-16	up
Cluster-2852.68155	58.8605	10.0363	2.5521	2.09e-18	5.19e-17	up
Cluster-2852.69182	58.7837	21.2123	1.4705	2.66e-13	4.27e-12	up
Cluster-2852.62368	58.7109	0.345948	7.4069	3.17e-19	8.31e-18	up
Cluster-2852.68689	58.7013	25.851	1.1832	1.24e-11	1.67e-10	up
Cluster-2852.70261	58.7013	4.40988	3.7346	1.88e-21	5.7e-20	up
Cluster-2852.59586	58.6615	22.0494	1.4117	6.01e-13	9.32e-12	up
Cluster-2852.68515	58.5545	0	6.8717	3.82e-20	1.06e-18	up
Cluster-2852.74636	58.5421	19.2362	1.6056	5.42e-14	9.26e-13	up
Cluster-2852.70613	58.4601	7.71654	2.9214	1.57e-19	4.19e-18	up
Cluster-2852.64865	58.4458	0	6.869	4.09e-20	1.13e-18	up
Cluster-2852.67936	58.416	0	6.8683	4.17e-20	1.15e-18	up
Cluster-2852.69303	58.4108	25.607	1.1897	1.28e-11	1.72e-10	up
Cluster-2852.66810	58.3786	5.41047	3.4316	8.54e-21	2.47e-19	up
Cluster-2852.68617	58.3762	0.152065	8.5845	9.44e-17	2.06e-15	up
Cluster-2852.68535	58.361	5.57394	3.3882	1.07e-20	3.07e-19	up
Cluster-2852.71019	58.3467	26.9535	1.1142	3.67e-11	4.68e-10	up
Cluster-2852.60492	58.3033	19.2241	1.6007	6.48e-14	1.1e-12	up
Cluster-2852.67510	58.3033	24.3304	1.2608	5.13e-12	7.24e-11	up
Cluster-2852.68049	58.3033	26.6874	1.1274	3.12e-11	4.01e-10	up
Cluster-2852.65076	58.1839	17.5635	1.728	1.47e-14	2.64e-13	up
Cluster-2852.69035	58.1839	26.9915	1.1081	4.25e-11	5.37e-10	up
Cluster-2852.71817	58.1839	4.79005	3.6025	4.66e-21	1.38e-19	up
Cluster-2852.72299	58.1044	28.056	1.0503	9.67e-11	1.17e-09	up
Cluster-2852.80028	58.1044	16.6732	1.8011	6.53e-15	1.21e-13	up
Cluster-2852.69910	57.985	0.152065	8.5748	1.14e-16	2.47e-15	up
Cluster-2852.66647	57.891	0.30413	7.5725	1.15e-18	2.92e-17	up
Cluster-2852.66863	57.862	3.74536	3.9494	1.85e-21	5.6e-20	up
Cluster-2852.70048	57.8469	26.6714	1.1169	4.28e-11	5.42e-10	up
Cluster-2852.67530	57.786	0.152065	8.5699	1.25e-16	2.71e-15	up
Cluster-2852.69673	57.7155	16.4055	1.8148	6.87e-15	1.27e-13	up
Cluster-2852.74699	57.6666	11.2528	2.3575	2.56e-17	5.84e-16	up
Cluster-2852.71458	57.6268	23.0378	1.3227	3.02e-12	4.36e-11	up
Cluster-2852.62998	57.587	0.0760325	9.5649	1.59e-14	2.84e-13	up
Cluster-2852.59802	57.5074	0.988422	5.8625	3.22e-21	9.64e-20	up
Cluster-2852.62697	57.4648	0	6.8446	7.62e-20	2.07e-18	up
Cluster-2852.68392	57.4354	24.7242	1.216	1.33e-11	1.79e-10	up
Cluster-2852.69979	57.382	24.9311	1.2027	1.63e-11	2.16e-10	up
Cluster-2852.66267	57.3482	24.5585	1.2235	1.25e-11	1.68e-10	up
Cluster-2852.72856	57.3482	0.228097	7.974	1.01e-17	2.39e-16	up
Cluster-2852.65865	57.3466	27.6834	1.0507	1.27e-10	1.52e-09	up
Cluster-2852.74425	57.2901	23.5313	1.2837	5.8e-12	8.12e-11	up
Cluster-2852.70531	57.2591	2.7174	4.3972	1.25e-21	3.84e-20	up
Cluster-2852.68895	57.2519	3.45948	4.0487	2.32e-21	7.01e-20	up
Cluster-2852.64952	57.2288	23.0378	1.3127	4.08e-12	5.82e-11	up
Cluster-2852.61246	57.2133	14.2941	2.0009	1.16e-15	2.31e-14	up
Cluster-2852.70721	57.2113	14.4378	1.9864	1.36e-15	2.68e-14	up
Cluster-2852.70380	57.185	17.6395	1.6968	3.56e-14	6.18e-13	up
Cluster-2852.66737	57.1094	0.228097	7.9679	1.15e-17	2.7e-16	up
Cluster-2852.60912	57.0099	23.8742	1.2558	9.41e-12	1.29e-10	up
Cluster-2852.71990	57.0079	21.7415	1.3907	1.65e-12	2.45e-11	up
Cluster-2852.69619	57.0036	0.185519	8.2633	4.8e-17	1.07e-15	up
Cluster-2852.68668	56.99	18.5519	1.6191	9.88e-14	1.65e-12	up
Cluster-2852.71537	56.99	16.5751	1.7817	1.47e-14	2.64e-13	up
Cluster-2852.69986	56.9848	6.65056	3.099	1.44e-19	3.85e-18	up
Cluster-2852.61572	56.9753	28.4126	1.0038	2.76e-10	3.16e-09	up
Cluster-2852.73925	56.9192	0	6.8308	1.08e-19	2.9e-18	up
Cluster-2852.67894	56.9132	2.18365	4.7039	1.32e-21	4.06e-20	up
Cluster-2852.63414	56.8706	16.423	1.792	1.4e-14	2.51e-13	up
Cluster-2852.70780	56.8396	9.80135	2.5358	9.06e-18	2.15e-16	up
Cluster-2852.66932	56.8109	19.3989	1.5502	2.48e-13	3.99e-12	up
Cluster-2852.70603	56.8006	2.08861	4.7653	1.43e-21	4.39e-20	up
Cluster-2852.68450	56.791	20.9089	1.4415	9.59e-13	1.46e-11	up
Cluster-2852.72225	56.791	18.2729	1.636	8.92e-14	1.49e-12	up
Cluster-2852.74909	56.7807	0.228097	7.9596	1.37e-17	3.2e-16	up
Cluster-2852.65179	56.7381	0.228097	7.9585	1.4e-17	3.26e-16	up
Cluster-2852.64930	56.7222	8.48827	2.7404	1.94e-18	4.84e-17	up
Cluster-2852.73782	56.7218	27.1482	1.063	1.36e-10	1.62e-09	up
Cluster-2852.69168	56.6716	21.061	1.4281	1.2e-12	1.8e-11	up
Cluster-2852.60074	56.6318	5.70244	3.312	5.74e-20	1.57e-18	up
Cluster-2852.74686	56.6259	20.7987	1.445	9.91e-13	1.51e-11	up
Cluster-2852.61414	56.6048	0	6.8229	1.32e-19	3.53e-18	up
Cluster-2852.75862	56.5515	3.64956	3.9538	5.14e-21	1.51e-19	up
Cluster-2852.70113	56.5125	19.3883	1.5434	3.11e-13	4.96e-12	up
Cluster-2852.75379	56.4727	19.6164	1.5255	3.94e-13	6.23e-12	up
Cluster-2852.69441	56.4587	14.0006	2.0117	1.59e-15	3.13e-14	up
Cluster-2852.66971	56.4512	0.228097	7.9512	1.64e-17	3.79e-16	up
Cluster-2852.58026	56.3919	24.7242	1.1896	2.88e-11	3.72e-10	up
Cluster-2852.69806	56.3103	21.137	1.4136	1.69e-12	2.5e-11	up
Cluster-2852.68125	56.2737	21.5932	1.3819	2.56e-12	3.72e-11	up
Cluster-2852.76154	56.2737	22.8097	1.3028	6.98e-12	9.69e-11	up
Cluster-2852.73443	56.2566	0.988422	5.8307	7.99e-21	2.32e-19	up
Cluster-2852.68826	56.2363	13.1924	2.0918	7.96e-16	1.6e-14	up
Cluster-2852.62030	56.1941	0.684292	6.3597	3.61e-20	1e-18	up
Cluster-2852.64237	56.1145	0.0760325	9.5275	2.88e-14	5.04e-13	up
Cluster-2852.65220	56.0655	26.1225	1.1018	1.04e-10	1.25e-09	up
Cluster-2852.71554	56.0066	25.9621	1.1092	9.62e-11	1.17e-09	up
Cluster-2852.69490	55.9553	17.0313	1.7161	5.35e-14	9.14e-13	up
Cluster-2852.63970	55.9155	7.14705	2.9678	7.03e-19	1.8e-17	up
Cluster-2852.71249	55.8757	1.36858	5.3515	4.44e-21	1.32e-19	up
Cluster-2852.65469	55.8359	11.4049	2.2915	1.47e-16	3.16e-15	up
Cluster-2852.67225	55.7965	0.228097	7.9344	2.33e-17	5.34e-16	up
Cluster-2852.67965	55.7284	0	6.8003	2.31e-19	6.1e-18	up
Cluster-2852.79388	55.6142	24.687	1.1717	4.95e-11	6.21e-10	up
Cluster-2852.71195	55.5601	0	6.796	2.57e-19	6.77e-18	up
Cluster-2852.67309	55.5382	0.594574	6.5455	1.09e-19	2.92e-18	up
Cluster-2852.68105	55.5366	0.152065	8.5126	3.73e-16	7.75e-15	up
Cluster-2852.68258	55.5287	21.061	1.3987	2.89e-12	4.19e-11	up
Cluster-2852.73695	55.5175	20.2246	1.4568	1.42e-12	2.12e-11	up
Cluster-2852.76019	55.5175	2.20494	4.6541	4.15e-21	1.23e-19	up
Cluster-2852.72538	55.3762	20.8892	1.4065	2.81e-12	4.07e-11	up
Cluster-2852.65069	55.3583	12.6214	2.1329	8.88e-16	1.78e-14	up
Cluster-2852.69381	55.3209	23.9502	1.2078	3.5e-11	4.48e-10	up
Cluster-2852.68079	55.2791	165243	-11.546	0	0	down
Cluster-2852.64745	55.256	0.837118	6.0446	2.98e-20	8.34e-19	up
Cluster-2852.66887	55.2389	0.0760325	9.5049	4.11e-14	7.1e-13	up
Cluster-2852.63703	55.229	26.9056	1.0375	3.31e-10	3.75e-09	up
Cluster-2852.73628	55.1991	23.2659	1.2464	2.25e-11	2.94e-10	up
Cluster-2852.74191	55.1593	22.5816	1.2885	1.34e-11	1.8e-10	up
Cluster-2852.72548	55.1251	20.2839	1.4424	2.03e-12	2.98e-11	up
Cluster-2852.69474	55.0861	2.89228	4.2514	8.78e-21	2.54e-19	up
Cluster-2852.71097	55.0399	18.0197	1.6109	2.85e-13	4.56e-12	up
Cluster-2852.70263	54.9603	0.152065	8.4976	4.95e-16	1.01e-14	up
Cluster-2852.73571	54.96	7.85872	2.806	4.07e-18	9.95e-17	up
Cluster-2852.64849	54.8732	1.40508	5.2874	9.17e-21	2.65e-19	up
Cluster-2852.65392	54.7614	0	6.7751	4.29e-19	1.12e-17	up
Cluster-2852.68943	54.7259	0.30413	7.4914	7.1e-18	1.7e-16	up
Cluster-2852.58599	54.6818	0	6.773	4.52e-19	1.17e-17	up
Cluster-2852.69332	54.6818	10.4165	2.3922	1.24e-16	2.68e-15	up
Cluster-2852.70325	54.6818	19.0842	1.5187	1e-12	1.52e-11	up
Cluster-2852.70620	54.6818	18.628	1.5536	6.63e-13	1.02e-11	up
Cluster-2852.75887	54.6818	21.2131	1.3661	6.3e-12	8.79e-11	up
Cluster-2852.71092	54.6432	26.7634	1.0298	4.53e-10	5.06e-09	up
Cluster-2852.69141	54.642	2.43304	4.4892	9.36e-21	2.7e-19	up
Cluster-2852.64328	54.6133	23.9343	1.1902	5.83e-11	7.25e-10	up
Cluster-2852.67686	54.5576	20.5234	1.4105	3.87e-12	5.54e-11	up
Cluster-2852.71494	54.5226	24.7106	1.1417	1.12e-10	1.35e-09	up
Cluster-2852.69974	54.5075	16.7233	1.7046	1.28e-13	2.1e-12	up
Cluster-2852.76425	54.5071	9.7276	2.4863	6.27e-17	1.39e-15	up
Cluster-2852.72156	54.4517	6.64676	3.0343	1.33e-18	3.35e-17	up
Cluster-2852.69677	54.3634	12.8312	2.083	2.6e-15	5e-14	up
Cluster-2852.70143	54.3236	26.6114	1.0295	5.11e-10	5.67e-09	up
Cluster-2852.76595	54.213	0	6.7606	6.11e-19	1.58e-17	up
Cluster-2852.73216	54.1803	0.30413	7.4769	9.73e-18	2.3e-16	up
Cluster-2852.73970	54.1604	0.0760325	9.4764	6.39e-14	1.09e-12	up
Cluster-2852.74137	54.1592	17.9231	1.5954	5.26e-13	8.21e-12	up
Cluster-2852.72227	54.1521	0.893382	5.9216	5.18e-20	1.42e-18	up
Cluster-2852.64624	54.1246	0	6.7582	6.47e-19	1.67e-17	up
Cluster-2852.64859	54.1218	228.89	-2.0804	3.65e-09	3.67e-08	down
Cluster-2852.81112	54.1111	20.769	1.3815	6.72e-12	9.35e-11	up
Cluster-2852.76320	54.0971	3.71799	3.863	4.58e-20	1.26e-18	up
Cluster-2852.69698	54.045	9.73216	2.4733	9.42e-17	2.06e-15	up
Cluster-2852.64985	54.0072	25.7727	1.0673	3.53e-10	3.99e-09	up
Cluster-2852.59875	53.9654	0.0760325	9.4712	6.93e-14	1.17e-12	up
Cluster-2852.68753	53.9634	10.4697	2.3658	2.45e-16	5.18e-15	up
Cluster-2852.69198	53.9105	22.568	1.2563	3.39e-11	4.35e-10	up
Cluster-2852.70050	53.8552	0.966373	5.8004	4.95e-20	1.36e-18	up
Cluster-2852.66289	53.8062	0.0760325	9.4669	7.39e-14	1.25e-12	up
Cluster-2852.70099	53.8062	17.4114	1.6277	4.33e-13	6.82e-12	up
Cluster-2852.76487	53.7891	20.8778	1.3653	9.42e-12	1.29e-10	up
Cluster-2852.59768	53.7664	0	6.7486	8.15e-19	2.09e-17	up
Cluster-2852.62988	53.6876	0	6.7465	8.58e-19	2.19e-17	up
Cluster-2852.67031	53.6868	20.985	1.3552	1.11e-11	1.51e-10	up
Cluster-2852.76918	53.6868	0.380162	7.1418	3.64e-18	8.93e-17	up
Cluster-2852.66374	53.6626	21.8327	1.2974	2.27e-11	2.96e-10	up
Cluster-2852.70766	53.6462	26.1537	1.0365	5.98e-10	6.59e-09	up
Cluster-2852.68026	53.6367	14.3268	1.9045	2.37e-14	4.18e-13	up
Cluster-2852.74013	53.6072	0	6.7444	9.03e-19	2.3e-17	up
Cluster-2852.68041	53.5838	0.492691	6.765	9.87e-19	2.51e-17	up
Cluster-2852.66445	53.5674	0.456195	6.8756	1.48e-18	3.71e-17	up
Cluster-2852.69379	53.5674	14.2181	1.9136	2.24e-14	3.96e-13	up
Cluster-2852.68129	53.5368	0.380162	7.1378	3.99e-18	9.75e-17	up
Cluster-2852.69181	53.4878	24.2544	1.141	1.69e-10	2e-09	up
Cluster-2852.67148	53.3784	6.07195	3.136	1.62e-18	4.05e-17	up
Cluster-2852.66877	53.3255	20.8329	1.356	1.29e-11	1.73e-10	up
Cluster-2852.71142	53.2865	13.9694	1.9315	2.18e-14	3.86e-13	up
Cluster-2852.67829	53.2805	7.7728	2.7771	1.59e-17	3.69e-16	up
Cluster-2852.63947	53.2518	25.4967	1.0625	4.97e-10	5.52e-09	up
Cluster-2852.71344	53.2491	0	6.7347	1.14e-18	2.88e-17	up
Cluster-2852.77486	53.1129	2.99796	4.147	5.12e-20	1.41e-18	up
Cluster-2852.63245	53.101	0.30413	7.4479	1.82e-17	4.19e-16	up
Cluster-2852.73549	53.0501	22.0494	1.2666	4.28e-11	5.41e-10	up
Cluster-2852.57455	52.9959	0.152065	8.4451	1.3e-15	2.57e-14	up
Cluster-2852.74954	52.9335	11.8018	2.1652	2.77e-15	5.31e-14	up
Cluster-2852.65199	52.8909	20.0726	1.3978	9.53e-12	1.3e-10	up
Cluster-2852.68219	52.8869	21.5659	1.2942	3.29e-11	4.22e-10	up
Cluster-2852.68430	52.8511	20.0726	1.3967	9.82e-12	1.34e-10	up
Cluster-2852.69903	52.7715	0.0760325	9.4389	1.13e-13	1.87e-12	up
Cluster-2852.67473	52.7054	0.30413	7.4371	2.29e-17	5.26e-16	up
Cluster-2852.68795	52.6919	24.8626	1.0836	4.71e-10	5.24e-09	up
Cluster-2852.72075	52.5725	6.76689	2.9577	8.11e-18	1.93e-16	up
Cluster-2852.76047	52.5725	13.99	1.9099	4.03e-14	6.96e-13	up
Cluster-2852.68369	52.5705	23.1139	1.1855	1.4e-10	1.67e-09	up
Cluster-2852.72706	52.4929	13.2297	1.9883	1.93e-14	3.43e-13	up
Cluster-2852.70782	52.4869	2.54861	4.3642	6.06e-20	1.66e-18	up
Cluster-2852.55836	52.4531	17.8676	1.5537	1.94e-12	2.84e-11	up
Cluster-2852.76684	52.4531	12.8769	2.0262	1.36e-14	2.46e-13	up
Cluster-2852.69166	52.3735	246.954	-2.2373	9.97e-12	1.36e-10	down
Cluster-2852.62923	52.3648	2.28097	4.5209	5.75e-20	1.57e-18	up
Cluster-2852.59031	52.2939	0.152065	8.4258	1.84e-15	3.59e-14	up
Cluster-2852.68580	52.2541	0.836357	5.9653	2.54e-19	6.69e-18	up
Cluster-2852.58505	52.2314	0.60826	6.4241	8.96e-19	2.28e-17	up
Cluster-2852.68488	52.2143	20.3007	1.3629	1.94e-11	2.55e-10	up
Cluster-2852.72120	52.2143	15.2065	1.7798	1.87e-13	3.03e-12	up
Cluster-2852.72850	52.1646	20.9089	1.319	3.33e-11	4.27e-10	up
Cluster-2852.78368	52.1403	13.6615	1.9323	4.09e-14	7.07e-13	up
Cluster-2852.62506	52.1124	18.8538	1.4668	6.1e-12	8.52e-11	up
Cluster-2852.63021	51.9899	0	6.7002	2.58e-18	6.38e-17	up
Cluster-2852.61139	51.9755	11.3288	2.1978	3.67e-15	6.95e-14	up
Cluster-2852.65166	51.9755	18.3238	1.5041	4.25e-12	6.05e-11	up
Cluster-2852.69891	51.9728	19.2066	1.4362	9.23e-12	1.27e-10	up
Cluster-2852.70586	51.9063	22.5208	1.2046	1.45e-10	1.73e-09	up
Cluster-2852.78434	51.8163	16.9552	1.6117	1.39e-12	2.07e-11	up
Cluster-2852.64822	51.7765	21.8213	1.2466	9.27e-11	1.13e-09	up
Cluster-2852.67176	51.7765	7.52722	2.7821	4.35e-17	9.76e-16	up
Cluster-2852.79454	51.7173	22.0616	1.2291	1.17e-10	1.4e-09	up
Cluster-2852.65576	51.6174	17.0313	1.5997	1.74e-12	2.58e-11	up
Cluster-2852.70273	51.615	7.13185	2.8554	3.02e-17	6.86e-16	up
Cluster-2852.72661	51.5851	1.86432	4.7902	9.76e-20	2.64e-18	up
Cluster-2852.71090	51.5461	21.6024	1.2547	9.26e-11	1.13e-09	up
Cluster-2852.65177	51.4582	21.8213	1.2377	1.18e-10	1.41e-09	up
Cluster-2852.66285	51.4184	24.3304	1.0795	8e-10	8.67e-09	up
Cluster-2852.67356	51.3786	0	6.6831	3.84e-18	9.4e-17	up
Cluster-2852.67740	51.3388	21.137	1.2803	7.47e-11	9.18e-10	up
Cluster-2852.69123	51.1951	207.615	-2.0198	7.96e-08	6.73e-07	down
Cluster-2852.71162	51.1764	0	6.6774	4.38e-18	1.07e-16	up
Cluster-2852.69988	51.0908	0.380162	7.0703	1.79e-17	4.12e-16	up
Cluster-2852.67649	51.0602	6.53879	2.9651	2.28e-17	5.24e-16	up
Cluster-2852.73299	50.9806	16.1949	1.6544	1.33e-12	1.98e-11	up
Cluster-2852.67529	50.942	4.56195	3.4811	1.96e-18	4.88e-17	up
Cluster-2852.71952	50.9348	1.03024	5.6276	3.57e-19	9.3e-18	up
Cluster-2852.64982	50.868	0.0760325	9.3859	2.5e-13	4.02e-12	up
Cluster-2852.73806	50.8612	0.152065	8.3857	3.75e-15	7.11e-14	up
Cluster-2852.76018	50.7884	22.3361	1.1851	2.88e-10	3.29e-09	up
Cluster-2852.65438	50.7816	0	6.6662	5.66e-18	1.37e-16	up
Cluster-2852.65265	50.749	2.50907	4.3382	2.54e-19	6.69e-18	up
Cluster-2852.63062	50.7418	8.36357	2.601	3.09e-16	6.47e-15	up
Cluster-2852.61727	50.702	21.2131	1.2571	1.28e-10	1.53e-09	up
Cluster-2852.69336	50.702	16.0429	1.6601	1.44e-12	2.14e-11	up
Cluster-2852.61263	50.7004	1.74875	4.8576	2.01e-19	5.32e-18	up
Cluster-2852.67584	50.6622	0.0760325	9.3801	2.72e-13	4.36e-12	up
Cluster-2852.76132	50.6622	19.7684	1.3577	4.08e-11	5.17e-10	up
Cluster-2852.68816	50.6606	18.5519	1.4493	1.45e-11	1.93e-10	up
Cluster-2852.73381	50.63	17.6593	1.5196	6.76e-12	9.4e-11	up
Cluster-2852.69829	50.6268	4.30572	3.5556	1.87e-18	4.68e-17	up
Cluster-2852.66988	50.6224	16.1189	1.651	1.65e-12	2.44e-11	up
Cluster-2852.62966	50.5643	13.0593	1.953	8.07e-14	1.35e-12	up
Cluster-2852.69984	50.5532	9.99219	2.3389	2.63e-15	5.06e-14	up
Cluster-2852.69028	50.4632	13.3057	1.9232	1.14e-13	1.88e-12	up
Cluster-2852.64747	50.4167	8.73005	2.5298	6.46e-16	1.31e-14	up
Cluster-2852.70239	50.3892	13.7725	1.8713	1.96e-13	3.18e-12	up
Cluster-2852.71422	50.3824	23.9419	1.0734	1.27e-09	1.35e-08	up
Cluster-2852.66631	50.3438	24.1783	1.0581	1.55e-09	1.62e-08	up
Cluster-2852.69081	50.3438	16.423	1.6161	2.74e-12	3.97e-11	up
Cluster-2852.72611	50.3438	5.01814	3.3266	5.93e-18	1.43e-16	up
Cluster-2852.71456	50.304	16.8032	1.5819	4.02e-12	5.74e-11	up
Cluster-2852.76411	50.2627	21.8913	1.1991	3.01e-10	3.44e-09	up
Cluster-2852.67618	50.2244	0.152065	8.3676	5.15e-15	9.63e-14	up
Cluster-2852.73202	50.2209	17.0001	1.5627	5.15e-12	7.25e-11	up
Cluster-2852.69717	50.1846	22.8858	1.1328	6.77e-10	7.4e-09	up
Cluster-2852.67706	50.1508	0.228858	7.7757	4.95e-16	1.01e-14	up
Cluster-2852.66777	50.1449	15.5106	1.6928	1.35e-12	2.02e-11	up
Cluster-2852.66896	50.1449	0	6.648	8.59e-18	2.05e-16	up
Cluster-2852.71082	50.1433	8.76959	2.5155	8.61e-16	1.73e-14	up
Cluster-2852.69580	50.1039	23.2728	1.1063	9.56e-10	1.03e-08	up
Cluster-2852.67087	50.0923	0.457716	6.774	1.34e-17	3.12e-16	up
Cluster-2852.67067	50.0235	0.30413	7.3618	1.1e-16	2.4e-15	up
Cluster-2852.70774	49.9952	21.3461	1.2278	2.41e-10	2.78e-09	up
Cluster-2852.71160	49.9873	0	6.6435	9.53e-18	2.26e-16	up
Cluster-2852.69678	49.9857	0.836357	5.9013	1.3e-18	3.28e-17	up
Cluster-2852.73404	49.9757	14.9837	1.7378	9.3e-13	1.42e-11	up
Cluster-2852.68666	49.9475	11.3167	2.142	2.03e-14	3.61e-13	up
Cluster-2852.75782	49.9061	10.0363	2.314	4.84e-15	9.07e-14	up
Cluster-2852.65186	49.8842	15.6216	1.675	1.86e-12	2.73e-11	up
Cluster-2852.70425	49.7942	16.1189	1.6272	3.2e-12	4.6e-11	up
Cluster-2852.70207	49.7684	3.2808	3.9231	1.19e-18	3e-17	up
Cluster-2852.77134	49.7087	12.0679	2.0423	5.7e-14	9.73e-13	up
Cluster-2852.71221	49.7067	6.95089	2.8382	1.28e-16	2.76e-15	up
Cluster-2852.65355	49.6673	19.8445	1.3236	9.27e-11	1.13e-09	up
Cluster-2852.69177	49.6573	0.228097	7.7662	6.62e-16	1.34e-14	up
Cluster-2852.75520	49.6275	1.14049	5.4434	7.59e-19	1.94e-17	up
Cluster-2852.65770	49.5734	3.76361	3.7194	2.43e-18	6.02e-17	up
Cluster-2852.69822	49.5479	19.0081	1.3822	5.07e-11	6.35e-10	up
Cluster-2852.73172	49.5224	12.2922	2.0103	8.51e-14	1.43e-12	up
Cluster-2852.68636	49.5081	18.78	1.3985	4.31e-11	5.44e-10	up
Cluster-2852.70903	49.4683	2.66114	4.2164	8.42e-19	2.15e-17	up
Cluster-2852.72696	49.3887	18.2478	1.4365	3e-11	3.86e-10	up
Cluster-2852.60387	49.3489	0.152065	8.3422	7.99e-15	1.47e-13	up
Cluster-2852.61876	49.3489	0.0760325	9.3422	4.72e-13	7.39e-12	up
Cluster-2852.72622	49.3481	0	6.6249	1.45e-17	3.37e-16	up
Cluster-2852.66694	49.3091	24.1783	1.0281	3.23e-09	3.27e-08	up
Cluster-2852.67097	49.3091	19.2362	1.358	7.37e-11	9.06e-10	up
Cluster-2852.70148	49.3091	242.163	-2.2961	2.92e-12	4.22e-11	down
Cluster-2852.62299	49.2641	22.5923	1.1247	1.06e-09	1.14e-08	up
Cluster-2852.67610	49.1897	24.2544	1.0201	3.71e-09	3.73e-08	up
Cluster-2852.67602	49.1101	6.84292	2.8433	1.88e-16	4e-15	up
Cluster-2852.63913	49.1053	0.380162	7.0131	6.11e-17	1.36e-15	up
Cluster-2852.67425	49.0285	22.3201	1.1353	1.03e-09	1.1e-08	up
Cluster-2852.56255	49.0206	0.228097	7.7476	9.43e-16	1.89e-14	up
Cluster-2852.71576	48.9716	14.9046	1.7162	1.95e-12	2.86e-11	up
Cluster-2852.68918	48.9509	8.59167	2.5103	1.95e-15	3.8e-14	up
Cluster-2852.71486	48.9111	19.4643	1.3293	1.21e-10	1.44e-09	up
Cluster-2852.66601	48.8315	0.380162	7.0051	7.24e-17	1.6e-15	up
Cluster-2852.75256	48.6723	22.2775	1.1275	1.3e-09	1.37e-08	up
Cluster-2852.71300	48.6174	22.3999	1.118	1.48e-09	1.55e-08	up
Cluster-2852.67989	48.5927	0	6.6027	2.38e-17	5.46e-16	up
Cluster-2852.68367	48.5927	1.44462	5.072	1.2e-18	3.04e-17	up
Cluster-2852.68690	48.5927	16.4991	1.5584	1.18e-11	1.6e-10	up
Cluster-2852.74409	48.5927	3.72559	3.7052	5.45e-18	1.32e-16	up
Cluster-2852.64602	48.553	4.33385	3.4858	1.19e-17	2.79e-16	up
Cluster-2852.65861	48.5482	0	6.6013	2.46e-17	5.61e-16	up
Cluster-2852.58133	48.5132	19.9205	1.2841	2.36e-10	2.73e-09	up
Cluster-2852.75026	48.5132	21.2131	1.1934	6.52e-10	7.15e-09	up
Cluster-2852.67437	48.5012	381.607	-2.976	4.55e-32	2.43e-30	down
Cluster-2852.70259	48.4984	8.36357	2.5357	2.19e-15	4.23e-14	up
Cluster-2852.64330	48.4734	24.1783	1.0035	5.84e-09	5.73e-08	up
Cluster-2852.67799	48.4113	19.3906	1.32	1.66e-10	1.96e-09	up
Cluster-2852.67556	48.3938	0.228097	7.729	1.34e-15	2.64e-14	up
Cluster-2852.63824	48.344	0.152065	8.3125	1.33e-14	2.39e-13	up
Cluster-2852.67887	48.3185	3.57353	3.7572	5.78e-18	1.4e-16	up
Cluster-2852.71785	48.2481	12.7818	1.9164	4.15e-13	6.54e-12	up
Cluster-2852.73188	48.2099	0.0760325	9.3085	7.63e-13	1.17e-11	up
Cluster-2852.70393	48.155	0.152065	8.3069	1.46e-14	2.62e-13	up
Cluster-2852.66554	48.1506	14.5169	1.7298	2.6e-12	3.78e-11	up
Cluster-2852.67424	48.0754	0	6.5872	3.35e-17	7.6e-16	up
Cluster-2852.67796	48.0595	1.38151	5.1205	1.91e-18	4.77e-17	up
Cluster-2852.76589	48.0364	6.37837	2.9129	2.65e-16	5.58e-15	up
Cluster-2852.73389	48.0356	0	6.586	3.44e-17	7.79e-16	up
Cluster-2852.69839	48.0205	19.0659	1.3327	1.71e-10	2.02e-09	up
Cluster-2852.72832	47.9958	4.94211	3.2797	4.24e-17	9.52e-16	up
Cluster-2852.66966	47.9687	22.7238	1.0779	2.99e-09	3.04e-08	up
Cluster-2852.67172	47.956	14.8263	1.6935	4.11e-12	5.86e-11	up
Cluster-2852.73786	47.9556	12.8495	1.9	5.68e-13	8.83e-12	up
Cluster-2852.77232	47.8764	12.8495	1.8976	6.07e-13	9.4e-12	up
Cluster-2852.72774	47.8577	15.0126	1.6726	5.32e-12	7.49e-11	up
Cluster-2852.65809	47.8227	0.837118	5.8361	6.22e-18	1.5e-16	up
Cluster-2852.71625	47.8075	0.30337	7.3	4.16e-16	8.58e-15	up
Cluster-2852.69413	47.763	13.222	1.8529	9.78e-13	1.49e-11	up
Cluster-2852.68253	47.757	11.1007	2.1051	1.02e-13	1.7e-12	up
Cluster-2852.68739	47.7534	10.1078	2.2401	3.34e-14	5.81e-13	up
Cluster-2852.70124	47.7411	13.1415	1.8611	9.17e-13	1.4e-11	up
Cluster-2852.63493	47.7172	14.8263	1.6863	4.99e-12	7.04e-11	up
Cluster-2852.75297	47.7172	6.31906	2.9167	3.25e-16	6.79e-15	up
Cluster-2852.69998	47.6862	21.137	1.1738	1.13e-09	1.21e-08	up
Cluster-2852.70810	47.5934	17.8616	1.4139	8.64e-11	1.05e-09	up
Cluster-2852.71661	47.5883	8.11267	2.5524	3.55e-15	6.73e-14	up
Cluster-2852.67297	47.5608	15.5867	1.6095	1.16e-11	1.57e-10	up
Cluster-2852.64064	47.558	10.2644	2.212	4.72e-14	8.12e-13	up
Cluster-2852.65690	47.558	14.142	1.7497	2.92e-12	4.22e-11	up
Cluster-2852.81639	47.556	21.8905	1.1193	2.19e-09	2.26e-08	up
Cluster-2852.77677	47.5194	22.2015	1.0979	2.83e-09	2.88e-08	up
Cluster-2852.69713	47.486	336.174	-2.8236	9.01e-26	3.47e-24	down
Cluster-2852.68409	47.4717	19.862	1.2571	4.93e-10	5.48e-09	up
Cluster-2852.76722	47.4514	22.2775	1.0909	3.14e-09	3.18e-08	up
Cluster-2852.70974	47.4187	0.91239	5.6997	6.63e-18	1.59e-16	up
Cluster-2852.69690	47.4028	18.869	1.329	2.33e-10	2.7e-09	up
Cluster-2852.67605	47.3909	18.4698	1.3594	1.69e-10	1.99e-09	up
Cluster-2852.64426	47.3793	23.3481	1.021	7.1e-09	6.91e-08	up
Cluster-2852.69366	47.3626	16.1098	1.5558	2.2e-11	2.88e-10	up
Cluster-2852.56175	47.359	15.167	1.6427	9.21e-12	1.26e-10	up
Cluster-2852.72054	47.3248	1.97	4.5863	3.26e-18	8.03e-17	up
Cluster-2852.63878	47.3192	19.9965	1.2427	6.15e-10	6.77e-09	up
Cluster-2852.66721	47.2396	0.0760325	9.2792	1.15e-12	1.74e-11	up
Cluster-2852.67914	47.1903	14.323	1.7202	4.7e-12	6.65e-11	up
Cluster-2852.66733	47.1783	15.4787	1.6078	1.43e-11	1.9e-10	up
Cluster-2852.72695	47.1616	0	6.5595	6.15e-17	1.37e-15	up
Cluster-2852.72835	47.1202	0	6.5583	6.32e-17	1.4e-15	up
Cluster-2852.67244	47.1139	16.4626	1.517	3.69e-11	4.7e-10	up
Cluster-2852.69039	47.0804	17.4875	1.4288	9.32e-11	1.13e-09	up
Cluster-2852.71383	47.0804	2.28097	4.3674	4.72e-18	1.15e-16	up
Cluster-2852.62474	47.0406	18.0957	1.3783	1.61e-10	1.91e-09	up
Cluster-2852.62585	47.0406	15.9668	1.5588	2.5e-11	3.24e-10	up
Cluster-2852.58539	47.0064	1.74875	4.7485	4.01e-18	9.81e-17	up
Cluster-2852.65396	47.0008	6.23466	2.9143	5.47e-16	1.12e-14	up
Cluster-2852.70176	47.0008	0.30413	7.2719	6.65e-16	1.35e-14	up
Cluster-2852.75071	46.9336	16.68	1.4925	5.16e-11	6.46e-10	up
Cluster-2852.67179	46.9213	19.7684	1.247	6.91e-10	7.55e-09	up
Cluster-2852.66903	46.8417	13.9139	1.7513	4.18e-12	5.95e-11	up
Cluster-2852.69754	46.8019	0	6.5485	7.81e-17	1.72e-15	up
Cluster-2852.69941	46.8019	0	6.5485	7.81e-17	1.72e-15	up
Cluster-2852.68565	46.7999	15.8406	1.5629	2.69e-11	3.49e-10	up
Cluster-2852.74182	46.7621	0.988422	5.5641	8.96e-18	2.13e-16	up
Cluster-2852.67858	46.7223	20.3767	1.1972	1.29e-09	1.36e-08	up
Cluster-2852.62473	46.7036	19.6841	1.2465	7.61e-10	8.27e-09	up
Cluster-2852.58716	46.6904	16.5067	1.5001	5.35e-11	6.69e-10	up
Cluster-2852.68059	46.6415	3.82595	3.6077	3.37e-17	7.63e-16	up
Cluster-2852.66065	46.6339	0	6.5433	8.73e-17	1.91e-15	up
Cluster-2852.70464	46.6029	10.4165	2.1616	1.27e-13	2.08e-12	up
Cluster-2852.72025	46.5631	21.8974	1.0884	4.52e-09	4.5e-08	up
Cluster-2852.54700	46.5344	12.9263	1.848	1.99e-12	2.92e-11	up
Cluster-2852.69423	46.5233	15.3586	1.5989	2.15e-11	2.82e-10	up
Cluster-2852.73742	46.495	16.2383	1.5177	4.91e-11	6.17e-10	up
Cluster-2852.66426	46.4047	0	6.5362	1.02e-16	2.21e-15	up
Cluster-2852.65253	46.3585	10.1085	2.1973	1.1e-13	1.82e-12	up
Cluster-2852.70177	46.2845	15.2825	1.5986	2.43e-11	3.16e-10	up
Cluster-2852.62441	46.2447	0.380162	6.9265	3.66e-16	7.61e-15	up
Cluster-2852.67326	46.2447	0.380162	6.9265	3.66e-16	7.61e-15	up
Cluster-2852.77023	46.2419	17.8463	1.3736	2.42e-10	2.79e-09	up
Cluster-2852.64031	46.2049	0.228097	7.6623	4.55e-15	8.56e-14	up
Cluster-2852.66315	46.1651	12.5454	1.8796	1.83e-12	2.7e-11	up
Cluster-2852.77977	46.1516	19.4027	1.2501	9.21e-10	9.92e-09	up
Cluster-2852.71675	46.1432	12.4191	1.8936	1.64e-12	2.43e-11	up
Cluster-2852.63720	46.0748	1.21652	5.2431	1.05e-17	2.48e-16	up
Cluster-2852.72251	46.0529	22.5801	1.0282	1.06e-08	1.01e-07	up
Cluster-2852.68363	46.0457	20.3767	1.1761	2.12e-09	2.2e-08	up
Cluster-2852.71007	45.9677	13.3908	1.7794	5.08e-12	7.16e-11	up
Cluster-2852.70638	45.9645	9.88422	2.2173	1.19e-13	1.96e-12	up
Cluster-2852.74398	45.9534	17.7156	1.3752	2.7e-10	3.1e-09	up
Cluster-2852.63048	45.9024	3.1736	3.8544	2.97e-17	6.76e-16	up
Cluster-2852.71243	45.8865	21.8974	1.0673	7.35e-09	7.15e-08	up
Cluster-2852.74854	45.8865	18.5519	1.3065	5.68e-10	6.28e-09	up
Cluster-2852.65048	45.8467	21.2891	1.1067	4.86e-09	4.81e-08	up
Cluster-2852.71397	45.8467	21.2131	1.1119	4.6e-09	4.57e-08	up
Cluster-2852.71414	45.8467	162.329	-1.824	6.5e-05	0.00035172	down
Cluster-2852.73130	45.8069	20.7569	1.142	3.37e-09	3.4e-08	up
Cluster-2852.58792	45.7671	0	6.5162	1.56e-16	3.34e-15	up
Cluster-2852.72144	45.7671	11.1007	2.0437	5.51e-13	8.58e-12	up
Cluster-2852.66521	45.7401	2.20494	4.3746	1.38e-17	3.22e-16	up
Cluster-2852.72489	45.6708	14.9313	1.6129	2.86e-11	3.69e-10	up
Cluster-2852.71166	45.6215	19.0674	1.2586	1.05e-09	1.12e-08	up
Cluster-2852.69781	45.6079	18.4759	1.3036	6.6e-10	7.23e-09	up
Cluster-2852.70518	45.6059	14.9031	1.6136	2.93e-11	3.78e-10	up
Cluster-2852.75349	45.5689	19.9327	1.1929	2.15e-09	2.22e-08	up
Cluster-2852.72920	45.5681	11.633	1.9698	1.16e-12	1.74e-11	up
Cluster-2852.79184	45.5283	19.9205	1.1925	2.2e-09	2.26e-08	up
Cluster-2852.85113	45.5283	13.9139	1.7102	1.22e-11	1.64e-10	up
Cluster-2852.70844	45.4885	16.1949	1.49	1.04e-10	1.26e-09	up
Cluster-2852.74819	45.4885	20.1486	1.1748	2.69e-09	2.75e-08	up
Cluster-2852.65280	45.4698	2.55241	4.155	2.29e-17	5.25e-16	up
Cluster-2852.72294	45.4583	11.4444	1.9899	1.04e-12	1.57e-11	up
Cluster-2852.61691	45.4284	9.8386	2.2071	1.79e-13	2.91e-12	up
Cluster-2852.69113	45.393	3.13634	3.8553	4.43e-17	9.93e-16	up
Cluster-2852.69916	45.3692	19.0842	1.2493	1.29e-09	1.36e-08	up
Cluster-2852.72163	45.3477	1.40508	5.0123	1.62e-17	3.74e-16	up
Cluster-2852.70118	45.3114	7.3972	2.6148	1.06e-14	1.93e-13	up
Cluster-2852.77687	45.2896	0	6.5011	2.14e-16	4.54e-15	up
Cluster-2852.71585	45.2104	20.9279	1.1112	5.92e-09	5.81e-08	up
Cluster-2852.62978	45.21	12.0131	1.912	2.33e-12	3.39e-11	up
Cluster-2852.67781	45.21	19.6924	1.199	2.33e-09	2.4e-08	up
Cluster-2852.69670	45.196	0	6.4981	2.28e-16	4.83e-15	up
Cluster-2852.68540	45.1893	17.7361	1.3493	4.94e-10	5.49e-09	up
Cluster-2852.64927	45.1853	13.8774	1.7031	1.55e-11	2.06e-10	up
Cluster-2852.74690	45.1757	0	6.4975	2.31e-16	4.89e-15	up
Cluster-2852.60691	45.1304	0.228097	7.6283	8.36e-15	1.53e-13	up
Cluster-2852.67651	45.1244	13.4882	1.7422	1.11e-11	1.51e-10	up
[truncated: 11,825 more rows]

## Sheet: Table S4
Table S4 Summary of the proteome data of adult stage and metacercariae stage.
Items	Adult & Metacercariae
Peptide number	21604
Unique peptide	10704
Protein number	3530

## Sheet: Table S5
Table S5 Information of proteome DEPs between adult stage and metacercariae stage.
ID	Description	Adult versus Metacercariae
Cluster-10043.0.orf1	len=169 frame:1 start:1 end:507 gi|874504760|ref|XP_005031224.2| PREDICTED: hemoglobin subunit beta isoform X1 [Anas platyrhynchos]	up
Cluster-10947.0	len=189 start:65 end:630; minus strand	Invariant
Cluster-1182.0.orf1	len=217 frame:-2 start:653 end:3 gi|684390140|ref|XP_009169589.1| hypothetical protein T265_06132 [Opisthorchis viverrini]>gi|663050615|gb|KER26627.1| hypothetical protein T265_06132 [Opisthorchis viverrini]	up
Cluster-12179.0	len=130 start:1 end:390; minus strand	down
Cluster-1241.0	len=313 start:1 end:937; minus strand	Invariant
Cluster-1333.0.orf1	len=406 frame:2 start:2 end:1219 gi|358340573|dbj|GAA36748.2| DnaJ homolog subfamily A member 1 [Clonorchis sinensis]	up
Cluster-1492.0	len=211 start:278 end:909; minus strand	Invariant
Cluster-1492.1.orf1	len=147 frame:2 start:2 end:442 gi|358333886|dbj|GAA28183.2| dynein beta chain ciliary [Clonorchis sinensis]	Invariant
Cluster-1542.0	len=188 start:72 end:633; minus strand	up
Cluster-2852.8613.orf1	len=343 frame:-2 start:1097 end:69 gi|358255966|dbj|GAA57559.1| conserved oligomeric Golgi complex subunit 6 [Clonorchis sinensis]	Invariant
Cluster-170.0.orf1	len=168 frame:1 start:1 end:504 gi|226474190|emb|CAX71581.1| ribosomal protein S10 [Schistosoma japonicum]	up
Cluster-1869.0	len=154 start:217 end:678; minus strand	up
Cluster-21523.0.orf1	len=146 frame:3 start:18 end:455 gi|110831907|sp|P01988.2|HBA_ANAPP RecName: Full=Hemoglobin subunit alpha-A; AltName: Full=Alpha-A-globin; AltName: Full=Hemoglobin alpha-A chain [Anas platyrhynchos platyrhynchos]>gi|222820735|gb|ACM67645.1| hemoglobin alpha A subunit [Anas georgica]>gi|222820737|gb|ACM67646.1| hemoglobin alpha A subunit [Anas georgica]>gi|222820739|gb|ACM67647.1| hemoglobin alph…	up
Cluster-2183.0.orf1	len=190 frame:2 start:2 end:571 gi|29841466|gb|AAP06498.1| similar to GenBank Accession Number Z29075 myophilin antigen in Echinococcus granulosus [Schistosoma japonicum]>gi|48596229|gb|AAT46028.1| myophilin-like protein [Echinococcus granulosus]>gi|226467099|emb|CAX76030.1| Myophilin [Schistosoma japonicum]	up
Cluster-23994.0	len=83 start:1 end:247; minus strand	Invariant
Cluster-24326.1	len=108 start:145 end:469; minus strand	Invariant
Cluster-2643.0.orf1	len=119 frame:3 start:18 end:374 gi|684406689|ref|XP_009174863.1| hypothetical protein T265_15101, partial [Opisthorchis viverrini]>gi|663045158|gb|KER21398.1| hypothetical protein T265_15101, partial [Opisthorchis viverrini]	Invariant
Cluster-2852.64674	len=715 start:19 end:2162; minus strand	down
Cluster-2852.100169.orf1	len=404 frame:2 start:2 end:1213 gi|684413220|ref|XP_009177174.1| LOW QUALITY PROTEIN: hypothetical protein T265_15668 [Opisthorchis viverrini]>gi|663042464|gb|KER19079.1| LOW QUALITY PROTEIN: hypothetical protein T265_15668 [Opisthorchis viverrini]	Invariant
Cluster-2852.100172.orf1	len=202 frame:-1 start:1368 end:763 gi|684395569|ref|XP_009171250.1| hypothetical protein T265_07457 [Opisthorchis viverrini]>gi|663048945|gb|KER25005.1| hypothetical protein T265_07457 [Opisthorchis viverrini]	Invariant
Cluster-2852.100196.orf1	len=600 frame:2 start:71 end:1870 gi|358332492|dbj|GAA51136.1| formin-binding protein 1-like [Clonorchis sinensis]	Invariant
Cluster-2852.100832.orf1	len=405 frame:-2 start:1405 end:191 gi|315440805|gb|ADU20408.1| aspartic protease 2 [Clonorchis sinensis]	down
Cluster-2852.107988	len=107 start:1 end:321; minus strand	down
Cluster-2852.102410.orf1	len=1380 frame:-2 start:4513 end:374 gi|358333011|dbj|GAA35205.2| protein flightless-1 [Clonorchis sinensis]	Invariant
Cluster-2852.100290	len=412 start:96 end:1331; minus strand	Invariant
Cluster-2852.100304.orf1	len=496 frame:-1 start:1741 end:254 gi|358256495|dbj|GAA48005.1| protein disulfide-isomerase A1, partial [Clonorchis sinensis]	Invariant
Cluster-2852.100307.orf1	len=81 frame:-2 start:295 end:53 gi|223646550|gb|ACN10033.1| 60S ribosomal protein L38 [Salmo salar]>gi|223672397|gb|ACN12380.1| 60S ribosomal protein L38 [Salmo salar]	up
Cluster-2852.109663.orf1	len=113 frame:-1 start:410 end:72 gi|684371462|ref|XP_009163785.1| hypothetical protein T265_01480 [Opisthorchis viverrini]>gi|663056521|gb|KER32425.1| hypothetical protein T265_01480 [Opisthorchis viverrini]	down
Cluster-2852.100346.orf1	len=138 frame:-3 start:415 end:2 gi|112983503|ref|NP_001036887.1| beta-tubulin [Bombyx mori]>gi|19773426|dbj|BAB86852.1| beta-tubulin [Bombyx mori]	Invariant
Cluster-2852.100347.orf1	len=547 frame:-3 start:1703 end:63 gi|358334451|dbj|GAA37018.2| translation initiation factor 3 subunit L [Clonorchis sinensis]	Invariant
Cluster-2852.100391.orf1	len=495 frame:2 start:2 end:1486 gi|358342257|dbj|GAA49763.1| retinal dehydrogenase 1 [Clonorchis sinensis]	up
Cluster-2852.100403.orf1	len=1911 frame:1 start:91 end:5823 gi|684391275|ref|XP_009169927.1| hypothetical protein T265_14024, partial [Opisthorchis viverrini]>gi|663050327|gb|KER26347.1| hypothetical protein T265_14024, partial [Opisthorchis viverrini]	up
Cluster-2852.74756	len=388 start:659 end:1821; minus strand	Invariant
Cluster-2852.100445	len=661 start:1 end:1983; minus strand	Invariant
Cluster-2852.100458.orf1	len=217 frame:2 start:719 end:1369 gi|684392611|ref|XP_009170340.1| hypothetical protein T265_14106, partial [Opisthorchis viverrini]>gi|663049877|gb|KER25909.1| hypothetical protein T265_14106, partial [Opisthorchis viverrini]	up
Cluster-2852.14095	len=956 start:1 end:2866; minus strand	Invariant
Cluster-2852.100508.orf1	len=2043 frame:3 start:3 end:6131 gi|358254956|dbj|GAA56648.1| nuclear pore complex protein Nup210, partial [Clonorchis sinensis]	Invariant
Cluster-2852.100516	len=715 start:145 end:2289; minus strand	Invariant
Cluster-2852.16143.orf1	len=1864 frame:-2 start:5592 end:1 gi|358341099|dbj|GAA48860.1| filamin-C [Clonorchis sinensis]	Invariant
Cluster-2852.100542.orf1	len=367 frame:3 start:144 end:1244 gi|349948846|dbj|GAA35290.1| synaptotagmin-2 [Clonorchis sinensis]	Invariant
Cluster-2852.68756.orf1	len=459 frame:-1 start:1776 end:400 gi|684388634|ref|XP_009169125.1| hypothetical protein T265_13848, partial [Opisthorchis viverrini]>gi|663051133|gb|KER27133.1| hypothetical protein T265_13848, partial [Opisthorchis viverrini]	up
Cluster-2852.10061.orf1	len=339 frame:2 start:14 end:1030 gi|684408343|ref|XP_009175392.1| hypothetical protein T265_15233, partial [Opisthorchis viverrini]>gi|663044583|gb|KER20867.1| hypothetical protein T265_15233, partial [Opisthorchis viverrini]	Invariant
Cluster-2852.112972.orf1	len=293 frame:2 start:5 end:883 gi|684383609|ref|XP_009167597.1| hypothetical protein T265_13535 [Opisthorchis viverrini]>gi|663052712|gb|KER28676.1| hypothetical protein T265_13535 [Opisthorchis viverrini]	up
Cluster-2852.9856.orf1	len=484 frame:3 start:102 end:1553 gi|358341567|dbj|GAA49208.1| nuclease-sensitive element-binding protein 1, partial [Clonorchis sinensis]	Invariant
Cluster-2852.100638.orf1	len=382 frame:2 start:2 end:1147 gi|684397706|ref|XP_009171936.1| hypothetical protein T265_07991 [Opisthorchis viverrini]>gi|663048220|gb|KER24305.1| hypothetical protein T265_07991 [Opisthorchis viverrini]	Invariant
Cluster-2852.100659.orf1	len=152 frame:2 start:2 end:457 gi|209402508|gb|ACI45971.1| ribosomal protein L27Ae [Clonorchis sinensis]	Invariant
Cluster-2852.100676.orf1	len=306 frame:2 start:2 end:919 gi|684383435|ref|XP_009167544.1| hypothetical protein T265_04525 [Opisthorchis viverrini]>gi|663052776|gb|KER28739.1| hypothetical protein T265_04525 [Opisthorchis viverrini]	Invariant
Cluster-2852.67987.orf1	len=131 frame:3 start:87 end:479 gi|684371234|ref|XP_009163711.1| hypothetical protein T265_01421 [Opisthorchis viverrini]>gi|663056643|gb|KER32546.1| hypothetical protein T265_01421 [Opisthorchis viverrini]	down
Cluster-2852.100766	len=558 start:19 end:1692; minus strand	Invariant
Cluster-2852.100767.orf1	len=736 frame:-3 start:2384 end:177 gi|358333877|dbj|GAA52341.1| taurocyamine kinase [Clonorchis sinensis]>gi|407080725|gb|AFS89618.1| taurocyamine kinase [Clonorchis sinensis]	down
Cluster-2852.10077.orf1	len=151 frame:2 start:2 end:454 gi|684392470|ref|XP_009170298.1| hypothetical protein T265_06700 [Opisthorchis viverrini]>gi|663049918|gb|KER25949.1| hypothetical protein T265_06700 [Opisthorchis viverrini]	Invariant
Cluster-2852.100789.orf1	len=375 frame:-3 start:1203 end:79 gi|358342508|dbj|GAA49958.1| citrate lyase subunit beta-like protein [Clonorchis sinensis]	Invariant
Cluster-2852.100872.orf1	len=357 frame:2 start:2 end:1072 gi|358335207|dbj|GAA53722.1| cell differentiation protein RCD1 homolog [Clonorchis sinensis]	Invariant
Cluster-2852.100883.orf1	len=588 frame:2 start:2 end:1765 gi|358339541|dbj|GAA47583.1| chromodomain-helicase-DNA-binding protein 4 [Clonorchis sinensis]	Invariant
Cluster-2852.100906.orf1	len=2984 frame:3 start:96 end:9047 gi|684368093|ref|XP_009162722.1| hypothetical protein T265_00630 [Opisthorchis viverrini]>gi|663057622|gb|KER33516.1| hypothetical protein T265_00630 [Opisthorchis viverrini]	down
Cluster-2852.100995.orf1	len=967 frame:-3 start:2901 end:1 gi|684384311|ref|XP_009167812.1| hypothetical protein T265_04735 [Opisthorchis viverrini]>gi|663052454|gb|KER28423.1| hypothetical protein T265_04735 [Opisthorchis viverrini]	Invariant
Cluster-2852.61626.orf1	len=381 frame:2 start:194 end:1336 gi|358337356|dbj|GAA28922.2| pre-mRNA-splicing factor ISY1 homolog [Clonorchis sinensis]	Invariant
Cluster-2852.101001.orf1	len=218 frame:-1 start:1025 end:372 gi|684395188|ref|XP_009171131.1| hypothetical protein T265_07368 [Opisthorchis viverrini]>gi|663049091|gb|KER25147.1| hypothetical protein T265_07368 [Opisthorchis viverrini]	Invariant
Cluster-2852.101002.orf1	len=537 frame:1 start:34 end:1644 gi|353232057|emb|CCD79412.1| putative aspartyl-tRNA synthetase [Schistosoma mansoni]	Invariant
Cluster-2852.14100.orf1	len=378 frame:2 start:2 end:1135 gi|684409465|ref|XP_009175756.1| hypothetical protein T265_15306, partial [Opisthorchis viverrini]>gi|663044179|gb|KER20499.1| hypothetical protein T265_15306, partial [Opisthorchis viverrini]	Invariant
Cluster-2852.16423.orf1	len=436 frame:-3 start:1434 end:127 gi|684377919|ref|XP_009165859.1| hypothetical protein T265_13174, partial [Opisthorchis viverrini]>gi|663054497|gb|KER30428.1| hypothetical protein T265_13174, partial [Opisthorchis viverrini]	down
Cluster-2852.109959.orf1	len=461 frame:1 start:7 end:1389 gi|257215894|emb|CAX83099.1| flotillin 2 [Schistosoma japonicum]	down
Cluster-2852.101229	len=367 start:218 end:1318; minus strand	up
Cluster-2852.101244	len=101 start:173 end:477; minus strand	Invariant
Cluster-2852.101334.orf1	len=437 frame:-2 start:1311 end:1 gi|684408028|ref|XP_009175290.1| hypothetical protein T265_10604 [Opisthorchis viverrini]>gi|663044698|gb|KER20974.1| hypothetical protein T265_10604 [Opisthorchis viverrini]	up
Cluster-2852.101411	len=127 start:262 end:642; minus strand	Invariant
Cluster-2852.101422.orf1	len=220 frame:2 start:53 end:712 gi|159138039|gb|ABW89022.1| transcriptional coactivator [Clonorchis sinensis]	Invariant
Cluster-2852.101533.orf2	len=423 frame:1 start:1 end:1269 gi|358342384|dbj|GAA30073.2| dynactin 2 [Clonorchis sinensis]	Invariant
Cluster-2852.101563.orf1	len=412 frame:-3 start:1445 end:210 gi|358333245|dbj|GAA31353.2| NADH dehydrogenase (ubiquinone) 1 alpha subcomplex 9 [Clonorchis sinensis]	Invariant
Cluster-2852.10159	len=390 start:38 end:1207; minus strand	Invariant
Cluster-2852.101596.orf2	len=846 frame:1 start:1351 end:3888 gi|358332281|dbj|GAA50952.1| phospholipase A-2-activating protein [Clonorchis sinensis]	Invariant
Cluster-2852.101645.orf1	len=1060 frame:-2 start:3239 end:60 gi|684395237|ref|XP_009171145.1| hypothetical protein T265_07377 [Opisthorchis viverrini]>gi|663049028|gb|KER25085.1| hypothetical protein T265_07377 [Opisthorchis viverrini]	Invariant
Cluster-2852.101738.orf1	len=153 frame:-3 start:459 end:1 gi|358253128|dbj|GAA52192.1| hypothetical protein CLF_107491 [Clonorchis sinensis]	Invariant
Cluster-2852.101742.orf1	len=396 frame:3 start:5061 end:6248 gi|67625699|tpe|CAJ00235.1| TPA: endonuclease-reverse transcriptase [Schistosoma mansoni]	down
Cluster-2852.101792.orf1	len=677 frame:-1 start:2151 end:121 gi|684400353|ref|XP_009172804.1| hypothetical protein T265_08669 [Opisthorchis viverrini]>gi|663047329|gb|KER23448.1| hypothetical protein T265_08669 [Opisthorchis viverrini]	down
Cluster-2852.54849.orf1	len=456 frame:-2 start:1432 end:65 gi|684397138|ref|XP_009171753.1| hypothetical protein T265_07849 [Opisthorchis viverrini]>gi|663048404|gb|KER24482.1| hypothetical protein T265_07849 [Opisthorchis viverrini]	Invariant
Cluster-2852.101876.orf1	len=587 frame:-2 start:1955 end:195 gi|358253484|dbj|GAA53194.1| oligosaccharyltransferase complex subunit alpha [Clonorchis sinensis]	Invariant
Cluster-2852.101890.orf1	len=532 frame:-3 start:1596 end:1 gi|358253269|dbj|GAA52736.1| kinesin family member 5 [Clonorchis sinensis]	Invariant
Cluster-2852.101898.orf1	len=235 frame:1 start:2722 end:3426 gi|29841146|gb|AAP06159.1| similar to NM_078963 GTP-binding protein rab3A in Drosophila melanogaster [Schistosoma japonicum]>gi|226480624|emb|CAX73409.1| Rab-protein 8 [Schistosoma japonicum]	down
Cluster-2852.103776	len=1232 start:528 end:4228; minus strand	Invariant
Cluster-2852.73436.orf1	len=1053 frame:1 start:37 end:3195 gi|684375160|ref|XP_009164978.1| hypothetical protein T265_02465 [Opisthorchis viverrini]>gi|663055364|gb|KER31282.1| hypothetical protein T265_02465 [Opisthorchis viverrini]	up
Cluster-2852.106019.orf1	len=918 frame:2 start:2 end:2755 gi|684408527|ref|XP_009175452.1| hypothetical protein T265_10728 [Opisthorchis viverrini]>gi|663044498|gb|KER20788.1| hypothetical protein T265_10728 [Opisthorchis viverrini]	Invariant
Cluster-2852.101995.orf1	len=211 frame:2 start:98 end:730 gi|358340917|dbj|GAA48711.1| neuronal calcium sensor 2 [Clonorchis sinensis]	up
Cluster-2852.101998.orf1	len=314 frame:-1 start:942 end:1 gi|358254806|dbj|GAA56364.1| CCR4-NOT transcription complex subunit 6 [Clonorchis sinensis]	Invariant
Cluster-2852.102017.orf1	len=989 frame:3 start:3 end:2969 gi|684376498|ref|XP_009165414.1| hypothetical protein T265_13093 [Opisthorchis viverrini]>gi|663054943|gb|KER30867.1| hypothetical protein T265_13093 [Opisthorchis viverrini]	down
Cluster-2852.67568.orf1	len=109 frame:1 start:73 end:399 gi|674595858|emb|CDS25427.1| sec61 beta subunit [Hymenolepis microstoma]	up
Cluster-2852.102075.orf1	len=955 frame:-2 start:3454 end:590 gi|684374989|ref|XP_009164922.1| hypothetical protein T265_02425 [Opisthorchis viverrini]>gi|663055458|gb|KER31375.1| hypothetical protein T265_02425 [Opisthorchis viverrini]	Invariant
Cluster-2852.112966	len=57 start:245 end:415; minus strand	Invariant
Cluster-2852.66986.orf1	len=124 frame:-2 start:746 end:375 gi|22655516|gb|AAN04090.1|AF527455_1 V-ATPase G subunit [Clonorchis sinensis]	down
Cluster-2852.102177.orf1	len=320 frame:-2 start:2064 end:1105 gi|684367600|ref|XP_009162572.1| hypothetical protein T265_00504 [Opisthorchis viverrini]>gi|663057719|gb|KER33612.1| hypothetical protein T265_00504 [Opisthorchis viverrini]	up
Cluster-2852.102187.orf1	len=291 frame:2 start:2 end:874 gi|684386845|ref|XP_009168591.1| hypothetical protein T265_05336 [Opisthorchis viverrini]>gi|663051624|gb|KER27612.1| hypothetical protein T265_05336 [Opisthorchis viverrini]	Invariant
Cluster-2852.102225	len=482 start:491 end:1934; minus strand	down
Cluster-2852.102362.orf1	len=509 frame:3 start:3 end:1529 gi|684402795|ref|XP_009173589.1| hypothetical protein T265_09297 [Opisthorchis viverrini]>gi|663046520|gb|KER22676.1| hypothetical protein T265_09297 [Opisthorchis viverrini]	Invariant
Cluster-2852.68037.orf1	len=336 frame:1 start:1 end:1008 gi|684400799|ref|XP_009172949.1| hypothetical protein T265_08785 [Opisthorchis viverrini]>gi|663047176|gb|KER23301.1| hypothetical protein T265_08785 [Opisthorchis viverrini]	Invariant
Cluster-2852.102425.orf1	len=263 frame:2 start:2 end:790 gi|29841077|gb|AAP06090.1| similar to NM_058275 probable 60S ribosomal protein L7 in Caenorhabditis elegans [Schistosoma japonicum]>gi|226474270|emb|CAX71621.1| large subunit ribosomal protein L7e [Schistosoma japonicum]>gi|226474272|emb|CAX71622.1| large subunit ribosomal protein L7e [Schistosoma japonicum]>gi|226474274|emb|CAX71623.1| large subunit ribosomal prot…	up
Cluster-2852.102487.orf1	len=614 frame:2 start:902 end:2743 gi|226478818|emb|CAX72904.1| ubiquitin specific peptidase 5 [Schistosoma japonicum]	Invariant
Cluster-2852.102523.orf1	len=567 frame:2 start:11 end:1711 gi|358338205|dbj|GAA28387.2| glucose-6-phosphate isomerase, partial [Clonorchis sinensis]	Invariant
Cluster-2852.102542.orf1	len=350 frame:2 start:2 end:1051 gi|47531133|gb|AAT35230.1| mitochondrial malate dehydrogenase [Clonorchis sinensis]	Invariant
Cluster-2852.102629.orf1	len=163 frame:3 start:135 end:623 gi|684371710|ref|XP_009163865.1| hypothetical protein T265_01542 [Opisthorchis viverrini]>gi|663056408|gb|KER32313.1| hypothetical protein T265_01542 [Opisthorchis viverrini]	down
Cluster-2852.69660.orf1	len=208 frame:2 start:44 end:667 gi|358340861|dbj|GAA48666.1| ubiquitin-conjugating enzyme (huntingtin interacting protein 2) [Clonorchis sinensis]	Invariant
Cluster-2852.67346.orf1	len=301 frame:-3 start:969 end:67 gi|358336865|dbj|GAA55321.1| aquaporin-3 [Clonorchis sinensis]	down
Cluster-2852.102737.orf1	len=138 frame:-2 start:414 end:1 gi|684394809|ref|XP_009171020.1| hypothetical protein T265_07278 [Opisthorchis viverrini]>gi|663049188|gb|KER25241.1| hypothetical protein T265_07278 [Opisthorchis viverrini]	down
Cluster-2852.53932.orf1	len=326 frame:2 start:71 end:1048 gi|684368862|ref|XP_009162955.1| hypothetical protein T265_00819 [Opisthorchis viverrini]>gi|663057426|gb|KER33322.1| hypothetical protein T265_00819 [Opisthorchis viverrini]	down
Cluster-2852.102877.orf1	len=538 frame:-2 start:1614 end:1 gi|684402931|ref|XP_009173634.1| hypothetical protein T265_09337 [Opisthorchis viverrini]>gi|663046479|gb|KER22637.1| hypothetical protein T265_09337 [Opisthorchis viverrini]	down
Cluster-2852.77912.orf1	len=41 frame:2 start:2 end:124 gi|358339117|dbj|GAA47237.1| endothelin-converting enzyme [Clonorchis sinensis]	Invariant
Cluster-2852.102951.orf1	len=182 frame:-2 start:697 end:152 gi|353233337|emb|CCD80692.1| hypothetical protein Smp_149360 [Schistosoma mansoni]	Invariant
Cluster-2852.10300.orf1	len=200 frame:-2 start:679 end:80 gi|358339636|dbj|GAA35503.2| signal peptidase complex subunit 3 [Clonorchis sinensis]	Invariant
Cluster-2852.103008.orf1	len=229 frame:1 start:82 end:768 gi|684373485|ref|XP_009164440.1| hypothetical protein T265_02028 [Opisthorchis viverrini]>gi|663055885|gb|KER31796.1| hypothetical protein T265_02028 [Opisthorchis viverrini]	Invariant
Cluster-2852.103018	len=1034 start:540 end:3641; minus strand	Invariant
Cluster-2852.103025.orf1	len=397 frame:3 start:3 end:1193 gi|636528221|gb|AHZ96593.1| serine proteinase inhibitor 3 [Clonorchis sinensis]	down
Cluster-2852.103063.orf1	len=207 frame:-1 start:621 end:1 gi|358255910|dbj|GAA57524.1| serine/threonine-protein kinase par-1, partial [Clonorchis sinensis]	Invariant
Cluster-2852.103067.orf1	len=725 frame:-2 start:2175 end:1 gi|684378280|ref|XP_009165971.1| hypothetical protein T265_03274 [Opisthorchis viverrini]>gi|663054397|gb|KER30330.1| hypothetical protein T265_03274 [Opisthorchis viverrini]	down
Cluster-2852.103077	len=431 start:1 end:1291; minus strand	Invariant
Cluster-2852.103179.orf1	len=628 frame:2 start:2 end:1885 gi|358339797|dbj|GAA47789.1| TNF receptor-associated protein 1 [Clonorchis sinensis]	down
Cluster-2852.80596.orf1	len=306 frame:1 start:163 end:1080 gi|353229465|emb|CCD75636.1| ras-related GTP binding rag A,B/gtr1 [Schistosoma mansoni]	Invariant
Cluster-2852.103313.orf1	len=583 frame:1 start:34 end:1782 gi|684367223|ref|XP_009162454.1| hypothetical protein T265_00417 [Opisthorchis viverrini]>gi|663057837|gb|KER33729.1| hypothetical protein T265_00417 [Opisthorchis viverrini]	Invariant
Cluster-2852.103400.orf1	len=317 frame:-2 start:1394 end:444 gi|684380902|ref|XP_009166771.1| hypothetical protein T265_03906 [Opisthorchis viverrini]>gi|663053492|gb|KER29440.1| hypothetical protein T265_03906 [Opisthorchis viverrini]	up
Cluster-2852.103437	len=105 start:481 end:795; minus strand	Invariant
Cluster-2852.10344.orf1	len=148 frame:-1 start:504 end:61 gi|805799974|ref|XP_012144276.1| PREDICTED: uncharacterized protein LOC100882592 isoform X1 [Megachile rotundata]	Invariant
Cluster-2852.103550.orf1	len=352 frame:3 start:3 end:1058 gi|684375483|ref|XP_009165082.1| hypothetical protein T265_13026 [Opisthorchis viverrini]>gi|663055280|gb|KER31199.1| hypothetical protein T265_13026 [Opisthorchis viverrini]	Invariant
Cluster-2852.103590.orf1	len=527 frame:2 start:2 end:1582 gi|684405924|ref|XP_009174614.1| hypothetical protein T265_10082 [Opisthorchis viverrini]>gi|663045416|gb|KER21638.1| hypothetical protein T265_10082 [Opisthorchis viverrini]	Invariant
Cluster-2852.103601.orf1	len=582 frame:2 start:68 end:1813 gi|684388572|ref|XP_009169107.1| hypothetical protein T265_05763 [Opisthorchis viverrini]>gi|663051151|gb|KER27151.1| hypothetical protein T265_05763 [Opisthorchis viverrini]	Invariant
Cluster-2852.103767.orf1	len=170 frame:1 start:1 end:510 gi|684414674|ref|XP_009177901.1| hypothetical protein T265_16118, partial [Opisthorchis viverrini]>gi|663036498|gb|KER18352.1| hypothetical protein T265_16118, partial [Opisthorchis viverrini]	down
Cluster-2852.103814	len=431 start:1 end:1289; minus strand	Invariant
Cluster-2852.9053.orf1	len=183 frame:-2 start:1072 end:524 gi|684393375|ref|XP_009170574.1| hypothetical protein T265_06912 [Opisthorchis viverrini]>gi|663049637|gb|KER25676.1| hypothetical protein T265_06912 [Opisthorchis viverrini]	Invariant
Cluster-2852.103874	len=109 start:267 end:591; minus strand	down
Cluster-2852.103886	len=1208 start:1 end:3623; minus strand	up
Cluster-2852.103887	len=1113 start:1 end:3337; minus strand	up
Cluster-2852.103926.orf1	len=802 frame:1 start:13 end:2418 gi|684390922|ref|XP_009169823.1| hypothetical protein T265_06326 [Opisthorchis viverrini]>gi|663050387|gb|KER26405.1| hypothetical protein T265_06326 [Opisthorchis viverrini]	Invariant
Cluster-2852.103965.orf1	len=456 frame:-2 start:1368 end:1 gi|353230971|emb|CCD77388.1| putative alpha-actinin [Schistosoma mansoni]	Invariant
Cluster-2852.46475.orf3	len=92 frame:3 start:468 end:743 gi|358338539|dbj|GAA41229.2| SNW domain-containing protein 1 [Clonorchis sinensis]	Invariant
Cluster-2852.104019	len=865 start:42 end:2632; minus strand	Invariant
Cluster-2852.79129.orf1	len=458 frame:-3 start:1912 end:539 gi|684380309|ref|XP_009166592.1| hypothetical protein T265_03775 [Opisthorchis viverrini]>gi|663053728|gb|KER29672.1| hypothetical protein T265_03775 [Opisthorchis viverrini]	Invariant
Cluster-2852.104101.orf1	len=107 frame:-1 start:606 end:286 gi|296481712|tpg|DAA23827.1| TPA: histone cluster 1, H4j-like [Bos taurus]	Invariant
Cluster-2852.104162	len=252 start:33 end:791; minus strand	down
Cluster-2852.55891.orf2	len=290 frame:2 start:101 end:970 gi|684382454|ref|XP_009167241.1| hypothetical protein T265_04278 [Opisthorchis viverrini]>gi|663053025|gb|KER28982.1| hypothetical protein T265_04278 [Opisthorchis viverrini]	Invariant
Cluster-2852.74267.orf1	len=450 frame:2 start:1022 end:2371 gi|358337718|dbj|GAA36364.2| ubiquitin conjugation factor E4 B [Clonorchis sinensis]	Invariant
Cluster-2852.104278	len=535 start:1 end:1603; minus strand	Invariant
Cluster-2852.77183.orf3	len=126 frame:-1 start:2492 end:2115 gi|358331990|dbj|GAA50725.1| nucleoporin NDC1, partial [Clonorchis sinensis]	Invariant
Cluster-2852.104370	len=253 start:1 end:757; minus strand	Invariant
Cluster-2852.104388.orf1	len=385 frame:-2 start:1155 end:1 gi|684406933|ref|XP_009174940.1| hypothetical protein T265_10336 [Opisthorchis viverrini]>gi|663045061|gb|KER21307.1| hypothetical protein T265_10336 [Opisthorchis viverrini]	down
Cluster-2852.104469.orf1	len=145 frame:3 start:30 end:464 gi|684409951|ref|XP_009175915.1| hypothetical protein T265_11088 [Opisthorchis viverrini]>gi|663044002|gb|KER20338.1| hypothetical protein T265_11088 [Opisthorchis viverrini]	Invariant
Cluster-2852.104474.orf1	len=233 frame:2 start:116 end:814 gi|684370366|ref|XP_009163437.1| hypothetical protein T265_12733, partial [Opisthorchis viverrini]>gi|663056994|gb|KER32894.1| hypothetical protein T265_12733, partial [Opisthorchis viverrini]	up
Cluster-2852.64469.orf1	len=211 frame:3 start:3 end:635 gi|226485507|emb|CAX75173.1| Putative H/ACA ribonucleoprotein complex subunit 1-like protein [Schistosoma japonicum]	Invariant
Cluster-2852.104495.orf1	len=464 frame:-3 start:1517 end:126 gi|684381483|ref|XP_009166945.1| hypothetical protein T265_04046 [Opisthorchis viverrini]>gi|663053350|gb|KER29301.1| hypothetical protein T265_04046 [Opisthorchis viverrini]	down
Cluster-2852.104575.orf1	len=365 frame:-3 start:1351 end:257 gi|358337458|dbj|GAA55818.1| V-type H+-transporting ATPase subunit AC39 [Clonorchis sinensis]	Invariant
Cluster-2852.104608	len=376 start:138 end:1265; minus strand	Invariant
Cluster-2852.104609	len=2170 start:1 end:6508; minus strand	up
Cluster-2852.75198.orf1	len=969 frame:2 start:62 end:2968 gi|358331849|dbj|GAA50598.1| Rab effector MyRIP [Clonorchis sinensis]	down
Cluster-2852.10485	len=417 start:1 end:1248; minus strand	Invariant
Cluster-2852.91009.orf1	len=320 frame:-1 start:1448 end:489 gi|358338720|dbj|GAA31663.2| pre-mRNA-splicing factor 38A [Clonorchis sinensis]	Invariant
Cluster-2852.104853.orf2	len=173 frame:-3 start:1173 end:655 gi|684368081|ref|XP_009162718.1| hypothetical protein T265_00626 [Opisthorchis viverrini]>gi|663057618|gb|KER33512.1| hypothetical protein T265_00626 [Opisthorchis viverrini]	Invariant
Cluster-2852.104864.orf1	len=471 frame:2 start:2 end:1414 gi|684395467|ref|XP_009171217.1| hypothetical protein T265_07435 [Opisthorchis viverrini]>gi|663048981|gb|KER25040.1| hypothetical protein T265_07435 [Opisthorchis viverrini]	down
Cluster-2852.1050.orf1	len=346 frame:-1 start:1038 end:1 gi|844867243|ref|XP_012799513.1| AP-2 complex subunit mu [Schistosoma haematobium]>gi|685964948|gb|KGB39755.1| AP-2 complex subunit mu [Schistosoma haematobium]	Invariant
Cluster-2852.105002.orf1	len=215 frame:2 start:2 end:646 gi|684367092|ref|XP_009162414.1| hypothetical protein T265_12514 [Opisthorchis viverrini]>gi|663057980|gb|KER33871.1| hypothetical protein T265_12514 [Opisthorchis viverrini]	Invariant
Cluster-2852.105065.orf1	len=1139 frame:-2 start:3419 end:3 gi|684383998|ref|XP_009167711.1| hypothetical protein T265_04656 [Opisthorchis viverrini]>gi|663052550|gb|KER28517.1| hypothetical protein T265_04656 [Opisthorchis viverrini]	up
Cluster-2852.105115.orf1	len=315 frame:-2 start:945 end:1 gi|358337568|dbj|GAA29698.2| U2 small nuclear ribonucleoprotein A' [Clonorchis sinensis]	Invariant
Cluster-2852.105211.orf1	len=260 frame:-3 start:780 end:1 gi|684375976|ref|XP_009165243.1| hypothetical protein T265_02677 [Opisthorchis viverrini]>gi|663055078|gb|KER31000.1| hypothetical protein T265_02677 [Opisthorchis viverrini]	Invariant
Cluster-2852.105273.orf1	len=812 frame:2 start:2 end:2437 gi|358338982|dbj|GAA43367.2| cleavage and polyadenylation specificity factor subunit 2, partial [Clonorchis sinensis]	Invariant
Cluster-2852.105396	len=367 start:143 end:1243; minus strand	Invariant
Cluster-2852.105399.orf1	len=149 frame:2 start:11 end:457 gi|358335261|dbj|GAA53764.1| protein mago nashi [Clonorchis sinensis]	Invariant
Cluster-2852.61132	len=147 start:554 end:994; minus strand	up
Cluster-2852.105584.orf1	len=487 frame:-1 start:1847 end:387 gi|358342324|dbj|GAA30411.2| solute carrier family 25 member 46, partial [Clonorchis sinensis]	Invariant
Cluster-2852.105622.orf1	len=598 frame:-1 start:1904 end:111 gi|349951849|dbj|GAA30665.1| glycerol kinase [Clonorchis sinensis]	down
Cluster-2852.43961.orf2	len=154 frame:2 start:53 end:514 gi|684366906|ref|XP_009162357.1| hypothetical protein T265_00348 [Opisthorchis viverrini]>gi|663058017|gb|KER33908.1| hypothetical protein T265_00348 [Opisthorchis viverrini]	Invariant
Cluster-2852.73472.orf1	len=101 frame:2 start:104 end:406 gi|684375181|ref|XP_009164985.1| hypothetical protein T265_02472 [Opisthorchis viverrini]>gi|663055372|gb|KER31290.1| hypothetical protein T265_02472 [Opisthorchis viverrini]	Invariant
Cluster-2852.105903.orf1	len=188 frame:2 start:2 end:565 gi|684396713|ref|XP_009171615.1| hypothetical protein T265_07752 [Opisthorchis viverrini]>gi|663048586|gb|KER24658.1| hypothetical protein T265_07752 [Opisthorchis viverrini]	Invariant
Cluster-2852.105999.orf1	len=346 frame:-3 start:1530 end:493 gi|358341419|dbj|GAA49104.1| mitochondrial glutamate carrier 1 [Clonorchis sinensis]	up
Cluster-2852.106061.orf1	len=637 frame:3 start:69 end:1979 gi|350046958|dbj|GAA39543.1| geranylgeranyl transferase type-2 subunit alpha [Clonorchis sinensis]	Invariant
Cluster-2852.106124.orf1	len=789 frame:-1 start:2730 end:364 gi|358340460|dbj|GAA28057.2| delta-1-pyrroline-5-carboxylate synthetase [Clonorchis sinensis]	Invariant
Cluster-2852.106243.orf1	len=445 frame:-3 start:1335 end:1 gi|358337562|dbj|GAA55912.1| DNA topoisomerase II [Clonorchis sinensis]	Invariant
Cluster-2852.106288.orf1	len=586 frame:2 start:2 end:1759 gi|358341957|dbj|GAA49527.1| protein kinase cGMP-dependent [Clonorchis sinensis]	Invariant
Cluster-2852.106353	len=541 start:1 end:1621; minus strand	up
Cluster-2852.106411.orf1	len=101 frame:-3 start:1199 end:897 gi|684370475|ref|XP_009163467.1| hypothetical protein T265_01218 [Opisthorchis viverrini]>gi|663056827|gb|KER32728.1| hypothetical protein T265_01218 [Opisthorchis viverrini]	down
Cluster-2852.67098.orf1	len=408 frame:3 start:162 end:1385 gi|349977984|dbj|GAA36041.1| mechanosensory protein 2 [Clonorchis sinensis]	down
Cluster-2852.106584.orf1	len=264 frame:2 start:2 end:793 gi|358333937|dbj|GAA52395.1| very low-density lipoprotein receptor [Clonorchis sinensis]	up
Cluster-2852.106643	len=147 start:1 end:439; minus strand	Invariant
Cluster-2852.106682.orf1	len=690 frame:1 start:1 end:2070 gi|684402439|ref|XP_009173474.1| hypothetical protein T265_09198 [Opisthorchis viverrini]>gi|663046643|gb|KER22793.1| hypothetical protein T265_09198 [Opisthorchis viverrini]	down
Cluster-2852.106683.orf1	len=179 frame:-3 start:538 end:2 gi|684402439|ref|XP_009173474.1| hypothetical protein T265_09198 [Opisthorchis viverrini]>gi|663046643|gb|KER22793.1| hypothetical protein T265_09198 [Opisthorchis viverrini]	down
Cluster-2852.106840.orf1	len=201 frame:2 start:17 end:619 gi|684389202|ref|XP_009169306.1| hypothetical protein T265_05907 [Opisthorchis viverrini]>gi|663050916|gb|KER26921.1| hypothetical protein T265_05907 [Opisthorchis viverrini]	down
Cluster-2852.106876.orf1	len=626 frame:2 start:95 end:1972 gi|684374744|ref|XP_009164842.1| hypothetical protein T265_02364 [Opisthorchis viverrini]>gi|663055545|gb|KER31461.1| hypothetical protein T265_02364 [Opisthorchis viverrini]	Invariant
Cluster-2852.107589.orf1	len=498 frame:2 start:116 end:1609 gi|684399346|ref|XP_009172475.1| hypothetical protein T265_14565 [Opisthorchis viverrini]>gi|663047679|gb|KER23784.1| hypothetical protein T265_14565 [Opisthorchis viverrini]	down
Cluster-2852.107638.orf1	len=207 frame:2 start:2 end:622 gi|358253992|dbj|GAA54026.1| alpha-parvin, partial [Clonorchis sinensis]	Invariant
Cluster-2852.68009.orf1	len=167 frame:3 start:12 end:512 gi|684413650|ref|XP_009177389.1| hypothetical protein T265_15780, partial [Opisthorchis viverrini]>gi|663041947|gb|KER18864.1| hypothetical protein T265_15780, partial [Opisthorchis viverrini]	Invariant
Cluster-2852.107862.orf1	len=532 frame:1 start:1 end:1596 gi|684397684|ref|XP_009171929.1| hypothetical protein T265_14448, partial [Opisthorchis viverrini]>gi|663048261|gb|KER24345.1| hypothetical protein T265_14448, partial [Opisthorchis viverrini]	Invariant
Cluster-2852.107987	len=1887 start:1 end:5663; minus strand	Invariant
Cluster-2852.108011.orf1	len=232 frame:2 start:2 end:697 gi|684373629|ref|XP_009164489.1| hypothetical protein T265_02066 [Opisthorchis viverrini]>gi|663055780|gb|KER31692.1| hypothetical protein T265_02066 [Opisthorchis viverrini]	Invariant
Cluster-2852.52332.orf1	len=259 frame:1 start:73 end:849 gi|358339985|dbj|GAA47944.1| pathogenesis-related protein PR-1 type [Clonorchis sinensis]	down
Cluster-2852.108114.orf1	len=493 frame:-1 start:1685 end:207 gi|358333564|dbj|GAA42378.2| tenascin [Clonorchis sinensis]	down
Cluster-2852.113110.orf1	len=255 frame:1 start:1 end:765 gi|358333795|dbj|GAA52272.1| hypothetical protein CLF_107729 [Clonorchis sinensis]	down
Cluster-2852.54361	len=75 start:94 end:317; minus strand	Invariant
Cluster-2852.10876.orf1	len=689 frame:3 start:54 end:2120 gi|350646471|emb|CCD58870.1| hypothetical protein Smp_033760.2 [Schistosoma mansoni]	up
Cluster-2852.108767.orf1	len=245 frame:-2 start:735 end:1 gi|358342292|dbj|GAA27551.2| probable beta-D-xylosidase 7 [Clonorchis sinensis]	up
Cluster-2852.108959.orf1	len=113 frame:1 start:1 end:339 gi|358335081|dbj|GAA30793.2| aminoacylase [Clonorchis sinensis]	Invariant
Cluster-2852.10911	len=212 start:31 end:666; minus strand	Invariant
Cluster-2852.10912.orf1	len=227 frame:2 start:8 end:688 gi|684381970|ref|XP_009167099.1| hypothetical protein T265_04165 [Opisthorchis viverrini]>gi|358254013|dbj|GAA54051.1| cleavage and polyadenylation specificity factor subunit 5 [Clonorchis sinensis]>gi|663053203|gb|KER29157.1| hypothetical protein T265_04165 [Opisthorchis viverrini]	Invariant
Cluster-2852.63291.orf1	len=204 frame:2 start:44 end:655 gi|684395154|ref|XP_009171120.1| hypothetical protein T265_07357 [Opisthorchis viverrini]>gi|358341144|dbj|GAA48892.1| small nuclear ribonucleoprotein B and B' [Clonorchis sinensis]>gi|663049079|gb|KER25135.1| hypothetical protein T265_07357 [Opisthorchis viverrini]	Invariant
Cluster-2852.10957.orf2	len=661 frame:-2 start:1984 end:2 gi|684368604|ref|XP_009162877.1| hypothetical protein T265_00764 [Opisthorchis viverrini]>gi|663057566|gb|KER33461.1| hypothetical protein T265_00764 [Opisthorchis viverrini]	down
Cluster-2852.90253	len=137 start:561 end:971; minus strand	Invariant
Cluster-2852.109837.orf1	len=872 frame:1 start:1 end:2616 gi|358334553|dbj|GAA31198.2| major vault protein [Clonorchis sinensis]	down
Cluster-2852.109862.orf1	len=453 frame:-2 start:1619 end:261 gi|684386622|ref|XP_009168524.1| hypothetical protein T265_05285 [Opisthorchis viverrini]>gi|663051740|gb|KER27726.1| hypothetical protein T265_05285 [Opisthorchis viverrini]	Invariant
Cluster-2852.13047.orf1	len=86 frame:2 start:2 end:259 gi|675879230|ref|XP_009025172.1| hypothetical protein HELRODRAFT_67981 [Helobdella robusta]>gi|555692863|gb|ESN96095.1| hypothetical protein HELRODRAFT_67981 [Helobdella robusta]	Invariant
Cluster-2852.66.orf1	len=116 frame:-3 start:437 end:90 gi|358335782|dbj|GAA54401.1| minichromosome maintenance protein 8 [Clonorchis sinensis]	down
Cluster-2852.16530	len=119 start:52 end:408; minus strand	Invariant
Cluster-2852.15711.orf1	len=143 frame:3 start:210 end:638 gi|226483453|emb|CAX74027.1| Protein archease [Schistosoma japonicum]	Invariant
Cluster-2852.110287	len=73 start:1 end:219; minus strand	Invariant
Cluster-2852.110429.orf1	len=69 frame:-3 start:207 end:1 gi|238665647|emb|CAZ36376.1| Ubiquitin-fold modifier 1 precursor, putative [Schistosoma mansoni]	Invariant
Cluster-2852.111958.orf1	len=452 frame:1 start:61 end:1416 gi|684409128|ref|XP_009175646.1| hypothetical protein T265_10884 [Opisthorchis viverrini]>gi|663044293|gb|KER20602.1| hypothetical protein T265_10884 [Opisthorchis viverrini]	down
Cluster-2852.11047	len=932 start:250 end:3045; minus strand	up
Cluster-7963.0.orf1	len=157 frame:1 start:34 end:504 gi|684408588|ref|XP_009175472.1| hypothetical protein T265_15243, partial [Opisthorchis viverrini]>gi|663044480|gb|KER20772.1| hypothetical protein T265_15243, partial [Opisthorchis viverrini]	Invariant
Cluster-2852.11067.orf2	len=507 frame:-3 start:1732 end:212 gi|658867361|ref|XP_008416554.1| PREDICTED: succinyl-CoA:3-ketoacid coenzyme A transferase 1, mitochondrial [Poecilia reticulata]	down
Cluster-2852.110696.orf1	len=476 frame:-2 start:1721 end:294 gi|358341081|dbj|GAA27169.2| hypothetical protein CLF_102107 [Clonorchis sinensis]	down
Cluster-2852.12148.orf1	len=227 frame:3 start:51 end:731 gi|358340157|dbj|GAA28424.2| polyadenylate-binding protein 2 [Clonorchis sinensis]	Invariant
Cluster-2852.12481.orf1	len=619 frame:3 start:12 end:1868 gi|358335838|dbj|GAA54442.1| 3'-phosphoadenosine 5'-phosphosulfate synthase [Clonorchis sinensis]	Invariant
Cluster-2852.111441	len=594 start:1 end:1781; minus strand	Invariant
Cluster-2852.111603	len=346 start:168 end:1207; minus strand	down
Cluster-2852.11161.orf1	len=327 frame:2 start:35 end:1015 gi|358256033|dbj|GAA57603.1| solute carrier family 25 (mitochondrial adenine nucleotide translocator) member 4/5/6/31 [Clonorchis sinensis]	up
Cluster-2852.111711.orf1	len=799 frame:-1 start:2398 end:2 gi|684369383|ref|XP_009163109.1| hypothetical protein T265_12663 [Opisthorchis viverrini]>gi|663057310|gb|KER33207.1| hypothetical protein T265_12663 [Opisthorchis viverrini]	Invariant
Cluster-2852.11194.orf1	len=238 frame:-3 start:800 end:87 gi|684413608|ref|XP_009177368.1| hypothetical protein T265_12114 [Opisthorchis viverrini]>gi|167472829|gb|ABZ81034.1| proteasome alpha 2 subunit [Clonorchis sinensis]>gi|663042047|gb|KER18885.1| hypothetical protein T265_12114 [Opisthorchis viverrini]	Invariant
Cluster-2852.112027	len=240 start:1 end:720; minus strand	up
Cluster-2852.112060	len=344 start:1 end:1030; minus strand	up
Cluster-2852.11235.orf1	len=387 frame:-1 start:1272 end:112 gi|684411104|ref|XP_009176285.1| hypothetical protein T265_11382 [Opisthorchis viverrini]>gi|663043584|gb|KER19966.1| hypothetical protein T265_11382 [Opisthorchis viverrini]	Invariant
Cluster-2852.112446.orf1	len=305 frame:-3 start:1115 end:201 gi|358337655|dbj|GAA35162.2| hypothetical protein CLF_109597 [Clonorchis sinensis]	Invariant
Cluster-2852.112647.orf1	len=906 frame:-3 start:2734 end:17 gi|358334181|dbj|GAA34648.2| dynein heavy chain 10 axonemal [Clonorchis sinensis]	Invariant
Cluster-2852.112770	len=160 start:1 end:479; minus strand	Invariant
Cluster-2852.112898	len=332 start:38 end:1033; minus strand	Invariant
Cluster-2852.112902.orf1	len=356 frame:-1 start:1176 end:109 gi|684414110|ref|XP_009177619.1| hypothetical protein T265_15926, partial [Opisthorchis viverrini]>gi|663040305|gb|KER18634.1| hypothetical protein T265_15926, partial [Opisthorchis viverrini]	Invariant
Cluster-2852.113301.orf1	len=331 frame:-1 start:994 end:2 gi|358335497|dbj|GAA54082.1| macrophage-expressed gene 1 protein, partial [Clonorchis sinensis]	Invariant
Cluster-2852.113303	len=185 start:1 end:554; minus strand	Invariant
Cluster-2852.113708.orf1	len=2803 frame:-1 start:8410 end:2 gi|358340051|dbj|GAA48022.1| titin [Clonorchis sinensis]	up
Cluster-2852.68812.orf1	len=152 frame:-1 start:933 end:478 gi|226468274|emb|CAX69814.1| putative membrane protein [Schistosoma japonicum]>gi|226482598|emb|CAX73898.1| putative membrane protein [Schistosoma japonicum]	Invariant
Cluster-2852.7697.orf1	len=309 frame:-1 start:1019 end:93 gi|684373382|ref|XP_009164405.1| hypothetical protein T265_12895, partial [Opisthorchis viverrini]>gi|663055930|gb|KER31840.1| hypothetical protein T265_12895, partial [Opisthorchis viverrini]	up
Cluster-2852.11610.orf1	len=733 frame:1 start:28 end:2226 gi|684367146|ref|XP_009162430.1| hypothetical protein T265_00393 [Opisthorchis viverrini]>gi|663057813|gb|KER33705.1| hypothetical protein T265_00393 [Opisthorchis viverrini]	down
Cluster-2852.11617.orf1	len=143 frame:-3 start:431 end:3 gi|684396777|ref|XP_009171635.1| hypothetical protein T265_07766 [Opisthorchis viverrini]>gi|663048550|gb|KER24623.1| hypothetical protein T265_07766 [Opisthorchis viverrini]	up
Cluster-2852.11714.orf1	len=200 frame:-2 start:729 end:130 gi|167541068|gb|ABZ82044.1| tegumental calcium-binding EF-hand protein [Clonorchis sinensis]	up
Cluster-2852.3807.orf1	len=245 frame:2 start:2 end:736 gi|684374245|ref|XP_009164680.1| hypothetical protein T265_02228 [Opisthorchis viverrini]>gi|663055678|gb|KER31592.1| hypothetical protein T265_02228 [Opisthorchis viverrini]	down
Cluster-2852.11749.orf1	len=293 frame:2 start:2 end:880 gi|358339046|dbj|GAA47176.1| molecular chaperone HtpG [Clonorchis sinensis]	up
Cluster-2852.11814	len=820 start:1 end:2461; minus strand	up
Cluster-2852.11887.orf1	len=417 frame:-1 start:1301 end:51 gi|684388449|ref|XP_009169071.1| hypothetical protein T265_05734 [Opisthorchis viverrini]>gi|663051203|gb|KER27202.1| hypothetical protein T265_05734 [Opisthorchis viverrini]	Invariant
Cluster-2852.11916	len=141 start:71 end:494; minus strand	Invariant
Cluster-2852.11928	len=642 start:39 end:1965; minus strand	down
Cluster-2852.11943.orf1	len=425 frame:2 start:2 end:1276 gi|674259254|emb|CDJ05017.1| tRNA splicing ligase RtcB [Echinococcus multilocularis]>gi|674568148|emb|CDS17263.1| tRNA splicing ligase RtcB [Echinococcus granulosus]>gi|674571877|emb|CDS42299.1| tRNA splicing ligase RtcB [Echinococcus multilocularis]	Invariant
Cluster-2852.9786	len=167 start:1 end:501; minus strand	Invariant
Cluster-2852.12220.orf1	len=262 frame:1 start:1 end:786 gi|350044598|dbj|GAA34710.1| hypothetical protein CLF_102202 [Clonorchis sinensis]	Invariant
Cluster-2852.12244.orf2	len=215 frame:-2 start:1269 end:625 gi|684391369|ref|XP_009169954.1| hypothetical protein T265_06432 [Opisthorchis viverrini]>gi|663050296|gb|KER26317.1| hypothetical protein T265_06432 [Opisthorchis viverrini]	Invariant
Cluster-2852.12352	len=381 start:523 end:1661; minus strand	down
Cluster-2852.12373.orf1	len=502 frame:-3 start:1506 end:1 gi|684368461|ref|XP_009162834.1| hypothetical protein T265_00721 [Opisthorchis viverrini]>gi|663057516|gb|KER33411.1| hypothetical protein T265_00721 [Opisthorchis viverrini]	down
Cluster-2852.77259.orf1	len=252 frame:2 start:347 end:1102 gi|684379952|ref|XP_009166485.1| hypothetical protein T265_03679 [Opisthorchis viverrini]>gi|663053827|gb|KER29769.1| hypothetical protein T265_03679 [Opisthorchis viverrini]	Invariant
Cluster-2852.12586	len=293 start:1 end:875; minus strand	Invariant
Cluster-2852.12637.orf1	len=367 frame:-2 start:1101 end:1 gi|350645892|emb|CCD59437.1| adenosylhomocysteinase,putative [Schistosoma mansoni]	down
Cluster-2852.12661.orf1	len=364 frame:-1 start:1092 end:1 gi|684375887|ref|XP_009165214.1| hypothetical protein T265_13055 [Opisthorchis viverrini]>gi|663055128|gb|KER31049.1| hypothetical protein T265_13055 [Opisthorchis viverrini]	Invariant
Cluster-2852.71317.orf1	len=185 frame:2 start:89 end:643 gi|350645596|emb|CCD59721.1| ADP-ribosylation factor, arf, putative [Schistosoma mansoni]	Invariant
Cluster-2852.76655.orf1	len=205 frame:2 start:20 end:634 gi|684398217|ref|XP_009172102.1| hypothetical protein T265_08125 [Opisthorchis viverrini]>gi|663048047|gb|KER24138.1| hypothetical protein T265_08125 [Opisthorchis viverrini]	Invariant
Cluster-2852.12888.orf1	len=138 frame:1 start:7 end:420 gi|684385389|ref|XP_009168148.1| hypothetical protein T265_04994 [Opisthorchis viverrini]>gi|663052104|gb|KER28081.1| hypothetical protein T265_04994 [Opisthorchis viverrini]	Invariant
Cluster-2852.12923.orf1	len=360 frame:3 start:21 end:1100 gi|684386945|ref|XP_009168622.1| hypothetical protein T265_05367 [Opisthorchis viverrini]>gi|663051661|gb|KER27649.1| hypothetical protein T265_05367 [Opisthorchis viverrini]	up
Cluster-2852.12997.orf1	len=112 frame:2 start:2 end:337 gi|684386270|ref|XP_009168416.1| hypothetical protein T265_05208 [Opisthorchis viverrini]>gi|663051872|gb|KER27855.1| hypothetical protein T265_05208 [Opisthorchis viverrini]	up
Cluster-2852.13010.orf1	len=475 frame:-2 start:2104 end:680 gi|844851939|ref|XP_012795827.1| putative citrate synthase 2, mitochondrial [Schistosoma haematobium]>gi|685960373|gb|KGB36062.1| putative citrate synthase 2, mitochondrial [Schistosoma haematobium]	down
Cluster-2852.13027.orf1	len=478 frame:-2 start:2055 end:622 gi|358253389|dbj|GAA52956.1| hexokinase [Clonorchis sinensis]	Invariant
Cluster-2852.13049	len=499 start:1 end:1497; minus strand	Invariant
Cluster-2852.13089.orf1	len=127 frame:-1 start:468 end:88 gi|684402736|ref|XP_009173570.1| hypothetical protein T265_09278 [Opisthorchis viverrini]>gi|358342021|dbj|GAA49579.1| small nuclear ribonucleoprotein D2 [Clonorchis sinensis]>gi|663046534|gb|KER22689.1| hypothetical protein T265_09278 [Opisthorchis viverrini]	Invariant
Cluster-2852.79779.orf2	len=85 frame:-2 start:1181 end:927 gi|358338315|dbj|GAA56644.1| hypothetical protein CLF_111299 [Clonorchis sinensis]	Invariant
Cluster-2852.13097	len=255 start:1 end:764; minus strand	Invariant
Cluster-2852.13146.orf1	len=809 frame:2 start:62 end:2488 gi|358334402|dbj|GAA52851.1| thioredoxin domain-containing protein 3 homolog, partial [Clonorchis sinensis]	Invariant
Cluster-2852.13152.orf1	len=416 frame:-2 start:1395 end:148 gi|358333195|dbj|GAA51753.1| pyruvate dehydrogenase E1 component subunit alpha type I mitochondrial [Clonorchis sinensis]	up
Cluster-2852.13192	len=208 start:389 end:1011; minus strand	Invariant
Cluster-2852.13196.orf1	len=85 frame:-1 start:257 end:3 gi|684396064|ref|XP_009171402.1| hypothetical protein T265_07581 [Opisthorchis viverrini]>gi|358340781|dbj|GAA48607.1| pre-mRNA branch site protein p14 [Clonorchis sinensis]>gi|663048785|gb|KER24850.1| hypothetical protein T265_07581 [Opisthorchis viverrini]	up
Cluster-2852.13214	len=392 start:27 end:1202; minus strand	Invariant
Cluster-2852.13359.orf1	len=347 frame:-1 start:1230 end:190 gi|257205990|emb|CAX82646.1| phosphatidylinositol glycan, class K [Schistosoma japonicum]	Invariant
Cluster-2852.13370.orf1	len=1458 frame:1 start:58 end:4431 gi|358342482|dbj|GAA49938.1| lethal(2) giant larvae protein homolog 2, partial [Clonorchis sinensis]	down
Cluster-2852.13383	len=309 start:51 end:977; minus strand	Invariant
Cluster-2852.13398.orf1	len=173 frame:1 start:1 end:519 gi|684382239|ref|XP_009167172.1| hypothetical protein T265_04215 [Opisthorchis viverrini]>gi|663053069|gb|KER29025.1| hypothetical protein T265_04215 [Opisthorchis viverrini]	up
Cluster-2852.13412.orf1	len=838 frame:-3 start:2646 end:133 gi|353230183|emb|CCD76354.1| putative dead box ATP-dependent RNA helicase [Schistosoma mansoni]	up
Cluster-2852.13555	len=478 start:408 end:1841; minus strand	down
Cluster-2852.13567	len=227 start:391 end:1071; minus strand	Invariant
Cluster-2852.58413.orf2	len=317 frame:-2 start:2728 end:1778 gi|358341189|dbj|GAA48930.1| tetratricopeptide repeat protein 7B [Clonorchis sinensis]	up
Cluster-2852.13593.orf1	len=739 frame:1 start:1 end:2217 gi|358332923|dbj|GAA51508.1| brefeldin A-inhibited guanine nucleotide-exchange protein 2 [Clonorchis sinensis]	up
Cluster-2852.13611.orf1	len=328 frame:3 start:129 end:1112 gi|684408246|ref|XP_009175361.1| hypothetical protein T265_10653 [Opisthorchis viverrini]>gi|663044624|gb|KER20905.1| hypothetical protein T265_10653 [Opisthorchis viverrini]	Invariant
Cluster-2852.85410.orf1	len=430 frame:-1 start:1857 end:568 gi|674262747|emb|CDJ01395.1| histone binding protein Caf1 [Echinococcus multilocularis]>gi|674575392|emb|CDS38677.1| histone binding protein Caf1 [Echinococcus multilocularis]	Invariant
Cluster-2852.13642	len=390 start:345 end:1515; minus strand	Invariant
Cluster-2852.13810.orf1	len=111 frame:2 start:2 end:334 gi|226479872|emb|CAX73232.1| putative Proline synthetase co-transcribed bacterial homolog protein [Schistosoma japonicum]	Invariant
Cluster-2852.13950.orf1	len=368 frame:-1 start:1286 end:183 gi|358255175|dbj|GAA56894.1| fructose-1,6-bisphosphatase I [Clonorchis sinensis]	down
Cluster-2852.13953.orf1	len=232 frame:-2 start:832 end:137 gi|226490180|emb|CAX69332.1| signal recognition particle receptor, B subunit 159 [Schistosoma japonicum]	up
Cluster-2852.62605	len=120 start:1 end:358; minus strand	up
Cluster-2852.14044	len=243 start:1 end:725; minus strand	Invariant
Cluster-2852.14069	len=162 start:1 end:486; minus strand	up
Cluster-2852.14185.orf1	len=131 frame:1 start:19 end:411 gi|684366541|ref|XP_009162239.1| hypothetical protein T265_00267 [Opisthorchis viverrini]>gi|663058205|gb|KER34095.1| hypothetical protein T265_00267 [Opisthorchis viverrini]	up
Cluster-2852.14192.orf1	len=162 frame:-3 start:555 end:70 gi|684385454|ref|XP_009168169.1| hypothetical protein T265_05015 [Opisthorchis viverrini]>gi|663052129|gb|KER28106.1| hypothetical protein T265_05015 [Opisthorchis viverrini]	up
Cluster-2852.14215.orf1	len=360 frame:2 start:2 end:1081 gi|358340880|dbj|GAA48684.1| annexin A7 [Clonorchis sinensis]	Invariant
Cluster-2852.14218	len=450 start:317 end:1668; minus strand	Invariant
Cluster-2852.14277.orf1	len=632 frame:3 start:45 end:1940 gi|358334328|dbj|GAA33227.2| phenylalanyl-tRNA synthetase beta chain [Clonorchis sinensis]	Invariant
Cluster-2852.1431	len=87 start:212 end:470; minus strand	up
Cluster-2852.73677.orf1	len=109 frame:2 start:41 end:367 gi|684395771|ref|XP_009171312.1| hypothetical protein T265_07511 [Opisthorchis viverrini]>gi|663048886|gb|KER24948.1| hypothetical protein T265_07511 [Opisthorchis viverrini]	down
Cluster-2852.14366	len=371 start:1 end:1111; minus strand	up
Cluster-2852.72437.orf1	len=566 frame:1 start:34 end:1731 gi|684411421|ref|XP_009176388.1| hypothetical protein T265_11465 [Opisthorchis viverrini]>gi|663043468|gb|KER19863.1| hypothetical protein T265_11465 [Opisthorchis viverrini]	Invariant
Cluster-2852.14496.orf1	len=281 frame:-3 start:890 end:48 gi|350644152|emb|CCD61073.1| 26S proteasome non-ATPase regulatory subunit,putative [Schistosoma mansoni]	Invariant
Cluster-2852.14513.orf1	len=598 frame:1 start:1 end:1794 gi|684370132|ref|XP_009163361.1| hypothetical protein T265_01136 [Opisthorchis viverrini]>gi|663056947|gb|KER32847.1| hypothetical protein T265_01136 [Opisthorchis viverrini]	up
Cluster-2852.14538.orf1	len=273 frame:2 start:23 end:841 gi|226466963|emb|CAX75962.1| ubiquinol-cytochrome c reductase, Rieske iron-sulfur polypeptide 1 [Schistosoma japonicum]	Invariant
Cluster-2852.14547.orf1	len=189 frame:-2 start:760 end:194 gi|684366807|ref|XP_009162325.1| hypothetical protein T265_00316 [Opisthorchis viverrini]>gi|663057981|gb|KER33872.1| hypothetical protein T265_00316 [Opisthorchis viverrini]	Invariant
Cluster-2852.14561.orf1	len=848 frame:2 start:5 end:2548 gi|684410350|ref|XP_009176043.1| hypothetical protein T265_15374 [Opisthorchis viverrini]>gi|663043868|gb|KER20216.1| hypothetical protein T265_15374 [Opisthorchis viverrini]	Invariant
Cluster-2852.14604	len=560 start:1 end:1678; minus strand	Invariant
Cluster-2852.80341.orf1	len=368 frame:3 start:42 end:1145 gi|684412622|ref|XP_009176875.1| hypothetical protein T265_15562, partial [Opisthorchis viverrini]>gi|663042880|gb|KER19379.1| hypothetical protein T265_15562, partial [Opisthorchis viverrini]	up
Cluster-2852.53279.orf1	len=356 frame:1 start:73 end:1140 gi|358335282|dbj|GAA53807.1| retinol dehydrogenase 12 [Clonorchis sinensis]	Invariant
Cluster-2852.74459.orf1	len=232 frame:-3 start:1147 end:452 gi|684386806|ref|XP_009168580.1| hypothetical protein T265_05333 [Opisthorchis viverrini]>gi|358339872|dbj|GAA27821.2| Ras-related protein Rab-27A [Clonorchis sinensis]>gi|663051719|gb|KER27706.1| hypothetical protein T265_05333 [Opisthorchis viverrini]	Invariant
Cluster-2852.14671.orf1	len=193 frame:-2 start:579 end:1 gi|684370117|ref|XP_009163356.1| hypothetical protein T265_01131 [Opisthorchis viverrini]>gi|663056941|gb|KER32841.1| hypothetical protein T265_01131 [Opisthorchis viverrini]	Invariant
Cluster-2852.14735	len=137 start:1 end:409; minus strand	Invariant
Cluster-2852.58917	len=231 start:294 end:984; minus strand	Invariant
Cluster-2852.14865	len=447 start:75 end:1413; minus strand	Invariant
Cluster-2852.14875	len=416 start:264 end:1514; minus strand	Invariant
Cluster-2852.14879.orf1	len=136 frame:2 start:2 end:409 gi|167541058|gb|ABZ82039.1| unknown protein [Clonorchis sinensis]	down
Cluster-2852.14911.orf1	len=224 frame:2 start:83 end:754 gi|684373752|ref|XP_009164524.1| hypothetical protein T265_02101 [Opisthorchis viverrini]>gi|663055824|gb|KER31736.1| hypothetical protein T265_02101 [Opisthorchis viverrini]	Invariant
Cluster-2852.14946.orf1	len=475 frame:-2 start:1426 end:2 gi|844859287|ref|XP_012797574.1| Propionyl-CoA carboxylase alpha chain, mitochondrial [Schistosoma haematobium]>gi|685962375|gb|KGB37812.1| Propionyl-CoA carboxylase alpha chain, mitochondrial [Schistosoma haematobium]	Invariant
Cluster-2852.14971.orf1	len=279 frame:-2 start:991 end:155 gi|641677002|ref|XP_008187613.1| PREDICTED: uncharacterized protein LOC100169068 [Acyrthosiphon pisum]	down
Cluster-2852.14976.orf1	len=781 frame:1 start:13 end:2355 gi|358331810|dbj|GAA50566.1| aconitate hydratase 1 [Clonorchis sinensis]	down
Cluster-2852.14979.orf1	len=178 frame:3 start:60 end:593 gi|358342538|dbj|GAA49981.1| tegument antigen [Clonorchis sinensis]	Invariant
Cluster-2852.14981	len=482 start:342 end:1787; minus strand	up
Cluster-2852.15023.orf1	len=209 frame:2 start:74 end:700 gi|684382903|ref|XP_009167379.1| LOW QUALITY PROTEIN: hypothetical protein T265_13500 [Opisthorchis viverrini]>gi|663052959|gb|KER28918.1| LOW QUALITY PROTEIN: hypothetical protein T265_13500 [Opisthorchis viverrini]	Invariant
Cluster-2852.15035	len=138 start:1 end:410; minus strand	Invariant
Cluster-2852.15062.orf1	len=384 frame:3 start:39 end:1190 gi|358340881|dbj|GAA36105.2| annexin A6 [Clonorchis sinensis]	up
Cluster-2852.15072.orf1	len=482 frame:1 start:52 end:1497 gi|358337331|dbj|GAA55704.1| glycylpeptide N-tetradecanoyltransferase [Clonorchis sinensis]	Invariant
Cluster-2852.15108.orf1	len=673 frame:3 start:3 end:2021 gi|684400489|ref|XP_009172848.1| hypothetical protein T265_08704 [Opisthorchis viverrini]>gi|663047256|gb|KER23377.1| hypothetical protein T265_08704 [Opisthorchis viverrini]	up
Cluster-2852.15129.orf1	len=231 frame:-3 start:805 end:113 gi|306440480|pdb|3ISO|A Chain A, Crystal Structure Of 26 Kda Gst Of Clonorchis Sinensis In P3221 Symmetry>gi|306440481|pdb|3ISO|B Chain B, Crystal Structure Of 26 Kda Gst Of Clonorchis Sinensis In P3221 Symmetry>gi|538261298|pdb|4L5L|A Chain A, Crystal Structure Of 26 Kda Gst Of Clonorchis Sinensis In P212121 Symmetry>gi|538261299|pdb|4L5L|B Chain B, Crystal Str…	up
Cluster-2852.15140	len=467 start:693 end:2092; minus strand	Invariant
Cluster-2852.15152	len=218 start:160 end:811; minus strand	down
Cluster-2852.15169.orf1	len=412 frame:-3 start:1306 end:71 gi|353230344|emb|CCD76515.1| hypothetical protein Smp_103990 [Schistosoma mansoni]	Invariant
Cluster-2852.71399.orf1	len=392 frame:3 start:3 end:1178 gi|358339026|dbj|GAA32055.2| beta-centractin [Clonorchis sinensis]	Invariant
Cluster-2852.68279.orf2	len=223 frame:-1 start:1562 end:894 gi|684373108|ref|XP_009164317.1| hypothetical protein T265_01927 [Opisthorchis viverrini]>gi|663056092|gb|KER32001.1| hypothetical protein T265_01927 [Opisthorchis viverrini]	Invariant
Cluster-2852.15209.orf1	len=216 frame:-3 start:1112 end:465 gi|684365620|ref|XP_009161941.1| hypothetical protein T265_00020 [Opisthorchis viverrini]>gi|663058261|gb|KER34150.1| hypothetical protein T265_00020 [Opisthorchis viverrini]	Invariant
Cluster-2852.15234.orf1	len=365 frame:-1 start:1378 end:284 gi|310892439|gb|ADP37376.1| fructose-1, 6-bisphosphate aldolase [Meretrix meretrix]	down
Cluster-2852.15239.orf1	len=668 frame:2 start:32 end:2035 gi|684397997|ref|XP_009172030.1| hypothetical protein T265_08071 [Opisthorchis viverrini]>gi|663048139|gb|KER24227.1| hypothetical protein T265_08071 [Opisthorchis viverrini]	Invariant
Cluster-2852.15249.orf1	len=155 frame:2 start:11 end:475 gi|349998765|dbj|GAA32735.1| myoglobin [Clonorchis sinensis]	Invariant
Cluster-2852.15271.orf1	len=142 frame:-3 start:1293 end:868 gi|358341734|dbj|GAA49334.1| pyridine nucleotide-disulfide oxidoreductase domain-containing protein 1, partial [Clonorchis sinensis]	Invariant
Cluster-2852.15335.orf1	len=240 frame:2 start:8 end:727 gi|684400685|ref|XP_009172912.1| hypothetical protein T265_08759 [Opisthorchis viverrini]>gi|663047226|gb|KER23349.1| hypothetical protein T265_08759 [Opisthorchis viverrini]	Invariant
Cluster-2852.15355.orf1	len=185 frame:-1 start:555 end:1 gi|684376276|ref|XP_009165341.1| hypothetical protein T265_02762 [Opisthorchis viverrini]>gi|663055029|gb|KER30952.1| hypothetical protein T265_02762 [Opisthorchis viverrini]	Invariant
Cluster-2852.15379	len=99 start:128 end:423; minus strand	Invariant
Cluster-2852.15393	len=167 start:37 end:535; minus strand	up
Cluster-2852.15441.orf1	len=183 frame:-2 start:770 end:222 gi|349970636|dbj|GAA41087.1| Na(+)/H(+) exchange regulatory cofactor NHE-RF2 [Clonorchis sinensis]	up
Cluster-2852.15458.orf1	len=393 frame:2 start:2 end:1180 gi|684404012|ref|XP_009173987.1| hypothetical protein T265_14894 [Opisthorchis viverrini]>gi|663046083|gb|KER22261.1| hypothetical protein T265_14894 [Opisthorchis viverrini]	Invariant
Cluster-2852.15459.orf1	len=268 frame:2 start:38 end:841 gi|684401925|ref|XP_009173307.1| hypothetical protein T265_09064 [Opisthorchis viverrini]>gi|663046789|gb|KER22931.1| hypothetical protein T265_09064 [Opisthorchis viverrini]	Invariant
Cluster-2852.1549.orf2	len=576 frame:3 start:81 end:1808 gi|684403705|ref|XP_009173887.1| hypothetical protein T265_09526 [Opisthorchis viverrini]>gi|663046182|gb|KER22355.1| hypothetical protein T265_09526 [Opisthorchis viverrini]	up
Cluster-2852.63185.orf1	len=126 frame:1 start:1 end:378 gi|684388355|ref|XP_009169045.1| hypothetical protein T265_05708 [Opisthorchis viverrini]>gi|358255296|dbj|GAA57009.1| histone H2A [Clonorchis sinensis]>gi|358337597|dbj|GAA39720.2| histone H2A [Clonorchis sinensis]>gi|663051174|gb|KER27173.1| hypothetical protein T265_05708 [Opisthorchis viverrini]	up
Cluster-2852.68628.orf1	len=196 frame:2 start:83 end:670 gi|684400637|ref|XP_009172896.1| LOW QUALITY PROTEIN: hypothetical protein T265_14654 [Opisthorchis viverrini]>gi|663047239|gb|KER23361.1| LOW QUALITY PROTEIN: hypothetical protein T265_14654 [Opisthorchis viverrini]	up
Cluster-2852.72120.orf1	len=491 frame:3 start:15 end:1487 gi|358336346|dbj|GAA38468.2| Y+L amino acid transporter 2 [Clonorchis sinensis]	up
Cluster-2852.70259.orf1	len=221 frame:-2 start:1448 end:786 gi|56757031|gb|AAW26687.1| SJCHGC02776 protein [Schistosoma japonicum]>gi|257206208|emb|CAX82755.1| RAB family [Schistosoma japonicum]	Invariant
Cluster-2852.15573.orf1	len=235 frame:-1 start:836 end:132 gi|684409034|ref|XP_009175615.1| hypothetical protein T265_10862 [Opisthorchis viverrini]>gi|663044331|gb|KER20637.1| hypothetical protein T265_10862 [Opisthorchis viverrini]	Invariant
Cluster-2852.15700.orf1	len=139 frame:1 start:64 end:480 gi|768197465|gb|KJH53109.1| core histone H2A/H2B/H3/H4 [Dictyocaulus viviparus]	up
Cluster-2852.15735.orf1	len=275 frame:3 start:96 end:920 gi|684385896|ref|XP_009168304.1| hypothetical protein T265_05116 [Opisthorchis viverrini]>gi|663051929|gb|KER27910.1| hypothetical protein T265_05116 [Opisthorchis viverrini]	Invariant
Cluster-2852.15767.orf1	len=371 frame:-1 start:1377 end:265 gi|358335592|dbj|GAA37732.2| isocitrate dehydrogenase (NAD+) [Clonorchis sinensis]	Invariant
Cluster-2852.15786.orf1	len=328 frame:2 start:2 end:985 gi|684391771|ref|XP_009170081.1| hypothetical protein T265_06534 [Opisthorchis viverrini]>gi|663050159|gb|KER26183.1| hypothetical protein T265_06534 [Opisthorchis viverrini]	Invariant
Cluster-2852.15811.orf1	len=1142 frame:2 start:2 end:3427 gi|684394073|ref|XP_009170791.1| hypothetical protein T265_07089 [Opisthorchis viverrini]>gi|663049420|gb|KER25466.1| hypothetical protein T265_07089 [Opisthorchis viverrini]	Invariant
Cluster-2852.15896.orf1	len=392 frame:-1 start:1249 end:74 gi|353229592|emb|CCD75763.1| putative arginine/serine-rich splicing factor [Schistosoma mansoni]	up
Cluster-2852.15922.orf1	len=722 frame:2 start:2 end:2167 gi|358339276|dbj|GAA47370.1| nucleolin [Clonorchis sinensis]	Invariant
Cluster-2852.15926	len=441 start:358 end:1680; minus strand	Invariant
Cluster-2852.85113.orf1	len=228 frame:2 start:5 end:688 gi|844871470|ref|XP_012800521.1| ER lumen protein retaining receptor 2 [Schistosoma haematobium]>gi|685966471|gb|KGB40761.1| ER lumen protein retaining receptor 2 [Schistosoma haematobium]	Invariant
Cluster-2852.15943.orf1	len=261 frame:2 start:2 end:784 gi|684388424|ref|XP_009169064.1| hypothetical protein T265_05727 [Opisthorchis viverrini]>gi|663051195|gb|KER27194.1| hypothetical protein T265_05727 [Opisthorchis viverrini]	Invariant
Cluster-2852.83586.orf1	len=227 frame:2 start:83 end:763 gi|358253006|dbj|GAA51290.1| Ras-related protein Rab-18 [Clonorchis sinensis]	Invariant
Cluster-2852.16012.orf1	len=221 frame:-3 start:840 end:178 gi|360043826|emb|CCD81372.1| putative er lumen protein retaining receptor [Schistosoma mansoni]	Invariant
Cluster-2852.16042.orf1	len=276 frame:2 start:2 end:829 gi|749793865|ref|XP_011150241.1| PREDICTED: actin-5C-like [Harpegnathos saltator]>gi|307195447|gb|EFN77333.1| Actin, clone 403 [Harpegnathos saltator]	down
Cluster-2852.80454	len=144 start:982 end:1412; minus strand	Invariant
Cluster-2852.16087.orf1	len=165 frame:2 start:2 end:496 gi|675850452|ref|XP_009010786.1| hypothetical protein HELRODRAFT_194907 [Helobdella robusta]>gi|555707890|gb|ESO11123.1| hypothetical protein HELRODRAFT_194907 [Helobdella robusta]	Invariant
Cluster-2852.69235.orf1	len=143 frame:-1 start:871 end:443 gi|684401159|ref|XP_009173062.1| hypothetical protein T265_08876 [Opisthorchis viverrini]>gi|358334437|dbj|GAA52876.1| large subunit ribosomal protein L23e [Clonorchis sinensis]>gi|663047050|gb|KER23181.1| hypothetical protein T265_08876 [Opisthorchis viverrini]	Invariant
Cluster-2852.16108.orf1	len=145 frame:1 start:19 end:453 gi|350009204|dbj|GAA37051.1| small subunit ribosomal protein S30e [Clonorchis sinensis]	up
Cluster-2852.16118.orf1	len=222 frame:2 start:2 end:667 gi|358340593|dbj|GAA36231.2| large subunit ribosomal protein L15e [Clonorchis sinensis]	up
Cluster-2852.16154.orf1	len=1032 frame:-2 start:3096 end:1 gi|684392801|ref|XP_009170401.1| hypothetical protein T265_06784 [Opisthorchis viverrini]>gi|663049839|gb|KER25873.1| hypothetical protein T265_06784 [Opisthorchis viverrini]	Invariant
Cluster-2852.16161.orf1	len=424 frame:-3 start:1272 end:1 gi|358332991|dbj|GAA38205.2| tubulin beta [Clonorchis sinensis]	up
Cluster-2852.16185.orf1	len=181 frame:2 start:2 end:544 gi|684391255|ref|XP_009169921.1| hypothetical protein T265_14018, partial [Opisthorchis viverrini]>gi|663050313|gb|KER26333.1| hypothetical protein T265_14018, partial [Opisthorchis viverrini]	up
Cluster-2852.16192	len=79 start:1 end:236; minus strand	Invariant
Cluster-2852.16193.orf1	len=256 frame:-2 start:932 end:165 gi|684383491|ref|XP_009167560.1| hypothetical protein T265_04532 [Opisthorchis viverrini]>gi|663052693|gb|KER28657.1| hypothetical protein T265_04532 [Opisthorchis viverrini]	Invariant
Cluster-2852.16198	len=133 start:110 end:507; minus strand	down
Cluster-2852.16216.orf1	len=330 frame:-3 start:1157 end:168 gi|684366135|ref|XP_009162108.1| hypothetical protein T265_12428, partial [Opisthorchis viverrini]>gi|663058251|gb|KER34140.1| hypothetical protein T265_12428, partial [Opisthorchis viverrini]	Invariant
Cluster-2852.65018.orf1	len=143 frame:-2 start:731 end:303 gi|684412322|ref|XP_009176725.1| hypothetical protein T265_11726 [Opisthorchis viverrini]>gi|663043073|gb|KER19528.1| hypothetical protein T265_11726 [Opisthorchis viverrini]	up
Cluster-2852.16231.orf1	len=284 frame:2 start:2 end:853 gi|684368862|ref|XP_009162955.1| hypothetical protein T265_00819 [Opisthorchis viverrini]>gi|663057426|gb|KER33322.1| hypothetical protein T265_00819 [Opisthorchis viverrini]	Invariant
Cluster-2852.67043.orf1	len=233 frame:-1 start:889 end:191 gi|684395096|ref|XP_009171102.1| hypothetical protein T265_07339 [Opisthorchis viverrini]>gi|663049057|gb|KER25113.1| hypothetical protein T265_07339 [Opisthorchis viverrini]	Invariant
Cluster-2852.16300.orf1	len=264 frame:1 start:64 end:855 gi|684374414|ref|XP_009164735.1| hypothetical protein T265_02267 [Opisthorchis viverrini]>gi|663055580|gb|KER31495.1| hypothetical protein T265_02267 [Opisthorchis viverrini]	Invariant
Cluster-2852.16305.orf1	len=104 frame:-3 start:384 end:73 gi|226473722|emb|CAX71546.1| small subunit ribosomal protein S27e [Schistosoma japonicum]>gi|226473932|emb|CAX77412.1| small subunit ribosomal protein S27e [Schistosoma japonicum]>gi|226473934|emb|CAX77413.1| small subunit ribosomal protein S27e [Schistosoma japonicum]>gi|226473936|emb|CAX77414.1| small subunit ribosomal protein S27e [Schistosoma japonicum]>gi|22…	Invariant
Cluster-2852.9978	len=90 start:282 end:551; minus strand	down
Cluster-2852.16314.orf1	len=206 frame:-3 start:662 end:45 gi|684380087|ref|XP_009166525.1| hypothetical protein T265_03714 [Opisthorchis viverrini]>gi|663053754|gb|KER29697.1| hypothetical protein T265_03714 [Opisthorchis viverrini]	up
Cluster-2852.16372	len=285 start:1 end:853; minus strand	Invariant
Cluster-2852.16390.orf1	len=496 frame:-3 start:2147 end:660 gi|358340359|dbj|GAA48268.1| protein LSM14 homolog B-B, partial [Clonorchis sinensis]	Invariant
Cluster-2852.16392.orf1	len=647 frame:-1 start:1941 end:1 gi|353229182|emb|CCD75353.1| putative major vault protein [Schistosoma mansoni]	up
Cluster-2852.16400	len=231 start:71 end:763; minus strand	up
Cluster-2852.70496.orf1	len=187 frame:1 start:79 end:639 gi|56757906|gb|AAW27093.1| SJCHGC05729 protein [Schistosoma japonicum]>gi|226489390|emb|CAX75839.1| Ribosomal protein L11 [Schistosoma japonicum]>gi|226489392|emb|CAX75840.1| Ribosomal protein L11 [Schistosoma japonicum]>gi|226489396|emb|CAX75842.1| Ribosomal protein L11 [Schistosoma japonicum]>gi|226489398|emb|CAX75843.1| Ribosomal protein L11 [Schistosoma japoni…	Invariant
Cluster-2852.70800.orf2	len=313 frame:1 start:913 end:1851 gi|358332052|dbj|GAA50776.1| RNA-binding protein FUS [Clonorchis sinensis]	up
Cluster-2852.68426.orf1	len=197 frame:1 start:67 end:657 gi|358336467|dbj|GAA54965.1| small subunit ribosomal protein S9e [Clonorchis sinensis]	Invariant
Cluster-2852.16493	len=568 start:442 end:2142; minus strand	Invariant
Cluster-2852.16503.orf1	len=138 frame:-3 start:480 end:67 gi|844876079|ref|XP_012801662.1| 40S ribosomal protein S12, partial [Schistosoma haematobium]>gi|353229304|emb|CCD75475.1| putative 40s ribosomal protein S12 [Schistosoma mansoni]>gi|685968188|gb|KGB41867.1| 40S ribosomal protein S12, partial [Schistosoma haematobium]	up
Cluster-2852.16533	len=464 start:120 end:1511; minus strand	Invariant
Cluster-2852.16550	len=99 start:1 end:295; minus strand	Invariant
Cluster-2852.16563.orf1	len=164 frame:3 start:3 end:494 gi|684388023|ref|XP_009168946.1| hypothetical protein T265_05623 [Opisthorchis viverrini]>gi|663051302|gb|KER27298.1| hypothetical protein T265_05623 [Opisthorchis viverrini]	up
Cluster-2852.16567	len=234 start:1 end:700; minus strand	up
Cluster-2852.69967.orf1	len=1781 frame:1 start:205 end:5547 gi|684375759|ref|XP_009165172.1| hypothetical protein T265_02610 [Opisthorchis viverrini]>gi|663055124|gb|KER31045.1| hypothetical protein T265_02610 [Opisthorchis viverrini]	up
Cluster-2852.16584.orf1	len=197 frame:1 start:61 end:651 gi|402581780|gb|EJW75727.1| ADP-ribosylation factor 1 [Wuchereria bancrofti]>gi|671413985|emb|CDP93430.1| Protein BM-ARF-1.2 [Brugia malayi]	up
Cluster-2852.16597.orf1	len=186 frame:1 start:1 end:558 gi|684396941|ref|XP_009171688.1| hypothetical protein T265_14389 [Opisthorchis viverrini]>gi|663048487|gb|KER24562.1| hypothetical protein T265_14389 [Opisthorchis viverrini]	Invariant
Cluster-2852.68148	len=90 start:1 end:270; minus strand	down
Cluster-2852.16636.orf1	len=363 frame:1 start:1 end:1089 gi|349917947|dbj|GAA28380.1| glyceraldehyde 3-phosphate dehydrogenase [Clonorchis sinensis]	up
Cluster-2852.16654.orf1	len=127 frame:2 start:62 end:442 gi|56753215|gb|AAW24817.1| SJCHGC05252 protein [Schistosoma japonicum]>gi|226475146|emb|CAX71861.1| Ribosomal Protein, Small subunit [Schistosoma japonicum]>gi|226475148|emb|CAX71868.1| Ribosomal Protein, Small subunit [Schistosoma japonicum]>gi|226475152|emb|CAX71870.1| Ribosomal Protein, Small subunit [Schistosoma japonicum]>gi|226475154|emb|CAX71871.1| Ribosoma…	up
Cluster-52405.0.orf1	len=130 frame:-2 start:804 end:415 gi|225712074|gb|ACO11883.1| Histone H2A.Z [Lepeophtheirus salmonis]>gi|225714434|gb|ACO13063.1| Histone H2A.Z [Lepeophtheirus salmonis]>gi|290562499|gb|ADD38645.1| Histone H2A.Z [Lepeophtheirus salmonis]	up
Cluster-2852.16666.orf1	len=540 frame:-2 start:1755 end:136 gi|684372380|ref|XP_009164086.1| hypothetical protein T265_01732 [Opisthorchis viverrini]>gi|663056203|gb|KER32110.1| hypothetical protein T265_01732 [Opisthorchis viverrini]	Invariant
Cluster-2852.16684.orf1	len=463 frame:-3 start:1460 end:72 gi|780036326|ref|XP_011667444.1| PREDICTED: tubulin alpha-1 chain-like [Strongylocentrotus purpuratus]	Invariant
Cluster-2852.16697	len=198 start:72 end:663; minus strand	up
Cluster-2852.65601.orf1	len=169 frame:3 start:51 end:557 gi|350023526|dbj|GAA33631.1| universal stress protein [Clonorchis sinensis]	Invariant
Cluster-2852.1758.orf1	len=244 frame:2 start:2 end:733 gi|684387134|ref|XP_009168681.1| hypothetical protein T265_05419 [Opisthorchis viverrini]>gi|663051620|gb|KER27609.1| hypothetical protein T265_05419 [Opisthorchis viverrini]	Invariant
Cluster-2852.18487	len=834 start:227 end:2728; minus strand	Invariant
Cluster-2852.19124	len=79 start:156 end:391; minus strand	Invariant
Cluster-2852.19262	len=391 start:140 end:1310; minus strand	Invariant
Cluster-2852.86130.orf1	len=198 frame:2 start:395 end:988 gi|684403424|ref|XP_009173795.1| hypothetical protein T265_09456 [Opisthorchis viverrini]>gi|663046270|gb|KER22438.1| hypothetical protein T265_09456 [Opisthorchis viverrini]	Invariant
Cluster-2852.19754.orf1	len=108 frame:-2 start:423 end:100 gi|358337508|dbj|GAA55859.1| hypothetical protein CLF_109191 [Clonorchis sinensis]	up
Cluster-2852.77116.orf1	len=246 frame:1 start:13 end:750 gi|358332421|dbj|GAA42231.2| UPF0480 protein C15orf24 homolog [Clonorchis sinensis]	Invariant
Cluster-2852.20685.orf1	len=678 frame:3 start:12 end:2045 gi|684412604|ref|XP_009176866.1| hypothetical protein T265_15557, partial [Opisthorchis viverrini]>gi|663042893|gb|KER19389.1| hypothetical protein T265_15557, partial [Opisthorchis viverrini]	Invariant
Cluster-2852.20981.orf1	len=326 frame:-3 start:1080 end:103 gi|358332256|dbj|GAA50934.1| thymidylate synthase [Clonorchis sinensis]	Invariant
Cluster-2852.22062.orf1	len=93 frame:-1 start:281 end:3 gi|684409085|ref|XP_009175632.1| hypothetical protein T265_10874 [Opisthorchis viverrini]>gi|663044310|gb|KER20618.1| hypothetical protein T265_10874 [Opisthorchis viverrini]	Invariant
Cluster-2852.75266.orf1	len=321 frame:-3 start:1019 end:57 gi|209156763|pdb|3EMH|A Chain A, Structural Basis Of Wdr5-Mll Interaction	Invariant
Cluster-2852.22602.orf1	len=57 frame:1 start:1 end:171 gi|684388084|ref|XP_009168964.1| hypothetical protein T265_05641 [Opisthorchis viverrini]>gi|663051325|gb|KER27321.1| hypothetical protein T265_05641 [Opisthorchis viverrini]	Invariant
Cluster-2852.235	len=377 start:1 end:1133; minus strand	Invariant
Cluster-2852.23979.orf1	len=58 frame:2 start:2 end:175 gi|358334869|dbj|GAA53290.1| hypothetical protein CLF_109944 [Clonorchis sinensis]	Invariant
Cluster-2852.24443	len=21 start:1 end:63; minus strand	Invariant
Cluster-2852.24587.orf1	len=226 frame:-1 start:678 end:1 gi|358332386|dbj|GAA51058.1| tumor protein p63-regulated gene 1-like protein [Clonorchis sinensis]	down
Cluster-2852.2525.orf1	len=221 frame:3 start:27 end:689 gi|684372435|ref|XP_009164104.1| hypothetical protein T265_01750 [Opisthorchis viverrini]>gi|663056223|gb|KER32130.1| hypothetical protein T265_01750 [Opisthorchis viverrini]	down
Cluster-2852.25450	len=84 start:1 end:250; minus strand	up
Cluster-2852.25453	len=286 start:193 end:1048; minus strand	Invariant
Cluster-2852.2549.orf1	len=94 frame:1 start:1 end:282 gi|684393293|ref|XP_009170549.1| hypothetical protein T265_06897 [Opisthorchis viverrini]>gi|663049689|gb|KER25727.1| hypothetical protein T265_06897 [Opisthorchis viverrini]	Invariant
Cluster-2852.37181	len=149 start:174 end:621; minus strand	Invariant
Cluster-2852.27335.orf1	len=44 frame:1 start:1 end:132 gi|358339127|dbj|GAA47247.1| hypothetical protein CLF_100128 [Clonorchis sinensis]	Invariant
Cluster-2852.27338.orf1	len=517 frame:1 start:37 end:1587 gi|358339127|dbj|GAA47247.1| hypothetical protein CLF_100128 [Clonorchis sinensis]	Invariant
Cluster-2852.95890.orf2	len=617 frame:1 start:34 end:1884 gi|358338136|dbj|GAA56445.1| mitochondrial intermediate peptidase [Clonorchis sinensis]	Invariant
Cluster-2852.28040.orf1	len=303 frame:-1 start:1386 end:478 gi|684384829|ref|XP_009167973.1| hypothetical protein T265_04855 [Opisthorchis viverrini]>gi|663052279|gb|KER28252.1| hypothetical protein T265_04855 [Opisthorchis viverrini]	Invariant
Cluster-2852.2814	len=170 start:1 end:510; minus strand	Invariant
Cluster-2852.2863	len=188 start:82 end:645; minus strand	Invariant
Cluster-2852.28796.orf1	len=355 frame:2 start:206 end:1270 gi|684410621|ref|XP_009176130.1| hypothetical protein T265_11259 [Opisthorchis viverrini]>gi|663043765|gb|KER20124.1| hypothetical protein T265_11259 [Opisthorchis viverrini]	down
Cluster-2852.28894.orf1	len=590 frame:2 start:35 end:1804 gi|358335623|dbj|GAA34658.2| nicotinate phosphoribosyltransferase [Clonorchis sinensis]	Invariant
Cluster-2852.82081	len=171 start:263 end:775; minus strand	Invariant
Cluster-2852.2943.orf1	len=211 frame:3 start:33 end:665 gi|684375711|ref|XP_009165156.1| hypothetical protein T265_13048, partial [Opisthorchis viverrini]>gi|663055216|gb|KER31136.1| hypothetical protein T265_13048, partial [Opisthorchis viverrini]	Invariant
Cluster-2852.2982.orf1	len=103 frame:-3 start:310 end:2 gi|684405437|ref|XP_009174450.1| hypothetical protein T265_09955 [Opisthorchis viverrini]>gi|663045585|gb|KER21795.1| hypothetical protein T265_09955 [Opisthorchis viverrini]	Invariant
Cluster-2852.66790.orf1	len=166 frame:1 start:109 end:606 gi|358334147|dbj|GAA52596.1| glia maturation factor beta, partial [Clonorchis sinensis]	Invariant
Cluster-2852.77769.orf1	len=91 frame:-2 start:653 end:381 gi|358340816|dbj|GAA48630.1| dynein light chain LC8-type [Clonorchis sinensis]	up
Cluster-2852.31035.orf1	len=286 frame:3 start:579 end:1436 gi|684390652|ref|XP_009169743.1| hypothetical protein T265_13980 [Opisthorchis viverrini]>gi|663050520|gb|KER26535.1| hypothetical protein T265_13980 [Opisthorchis viverrini]	down
Cluster-2852.31770.orf1	len=300 frame:2 start:2 end:901 gi|731256530|ref|XP_010640859.1| PREDICTED: putative deoxyribonuclease TATDN3 [Fukomys damarensis]>gi|676270195|gb|KFO25426.1| Putative deoxyribonuclease TATDN3 [Fukomys damarensis]	down
Cluster-2852.32030	len=612 start:471 end:2309; minus strand	up
Cluster-2852.32056.orf2	len=533 frame:3 start:3 end:1601 gi|684397368|ref|XP_009171827.1| hypothetical protein T265_14425, partial [Opisthorchis viverrini]>gi|663048350|gb|KER24430.1| hypothetical protein T265_14425, partial [Opisthorchis viverrini]	Invariant
Cluster-2852.32141.orf1	len=129 frame:2 start:2 end:388 gi|358253551|dbj|GAA53399.1| hypothetical protein CLF_110145 [Clonorchis sinensis]	Invariant
Cluster-2852.32142.orf1	len=128 frame:2 start:2 end:385 gi|358253551|dbj|GAA53399.1| hypothetical protein CLF_110145 [Clonorchis sinensis]	Invariant
Cluster-2852.32707.orf2	len=310 frame:3 start:453 end:1382 gi|684395566|ref|XP_009171249.1| hypothetical protein T265_07456 [Opisthorchis viverrini]>gi|663048944|gb|KER25004.1| hypothetical protein T265_07456 [Opisthorchis viverrini]	Invariant
Cluster-2852.35062.orf1	len=546 frame:1 start:1 end:1638 gi|684392636|ref|XP_009170347.1| hypothetical protein T265_06738 [Opisthorchis viverrini]>gi|663049846|gb|KER25879.1| hypothetical protein T265_06738 [Opisthorchis viverrini]	down
Cluster-2852.87120.orf1	len=93 frame:-1 start:347 end:69 gi|684405123|ref|XP_009174349.1| hypothetical protein T265_09878 [Opisthorchis viverrini]>gi|663045693|gb|KER21896.1| hypothetical protein T265_09878 [Opisthorchis viverrini]	Invariant
Cluster-2852.88651	len=463 start:524 end:1910; minus strand	Invariant
Cluster-2852.51259.orf1	len=277 frame:3 start:1233 end:2063 gi|684399766|ref|XP_009172613.1| hypothetical protein T265_08520 [Opisthorchis viverrini]>gi|663047507|gb|KER23619.1| hypothetical protein T265_08520 [Opisthorchis viverrini]	down
Cluster-2852.65256.orf1	len=189 frame:-2 start:921 end:355 gi|684374429|ref|XP_009164740.1| hypothetical protein T265_02272 [Opisthorchis viverrini]>gi|663055587|gb|KER31502.1| hypothetical protein T265_02272 [Opisthorchis viverrini]	up
Cluster-2852.74154	len=535 start:1120 end:2724; minus strand	down
Cluster-2852.34392.orf1	len=66 frame:-2 start:499 end:302 gi|358339126|dbj|GAA47246.1| hypothetical protein CLF_100127 [Clonorchis sinensis]	Invariant
Cluster-2852.75087.orf1	len=690 frame:2 start:95 end:2164 gi|358332283|dbj|GAA31381.2| anaphase-promoting complex subunit 8 [Clonorchis sinensis]	Invariant
Cluster-2852.55158.orf1	len=209 frame:3 start:1083 end:1709 gi|358333475|dbj|GAA51985.1| enoyl-CoA hydratase [Clonorchis sinensis]	down
Cluster-2852.34952.orf1	len=272 frame:-2 start:1000 end:185 gi|358342435|dbj|GAA49897.1| NAD dependent epimerase/dehydratase [Clonorchis sinensis]	Invariant
Cluster-2852.88149.orf1	len=455 frame:-2 start:1502 end:138 gi|358342624|dbj|GAA33483.2| DNA-directed RNA polymerase III subunit RPC1 [Clonorchis sinensis]	up
Cluster-2852.35338	len=107 start:1 end:319; minus strand	Invariant
Cluster-2852.35341	len=115 start:1 end:341; minus strand	Invariant
Cluster-2852.62837.orf1	len=284 frame:-3 start:1160 end:309 gi|358334817|dbj|GAA53250.1| dimethylargininase [Clonorchis sinensis]	up
Cluster-2852.63477.orf1	len=58 frame:2 start:2 end:175 gi|684383481|ref|XP_009167557.1| hypothetical protein T265_13526, partial [Opisthorchis viverrini]>gi|663052775|gb|KER28738.1| hypothetical protein T265_13526, partial [Opisthorchis viverrini]	up
Cluster-2852.69237.orf1	len=478 frame:1 start:31 end:1464 gi|684371530|ref|XP_009163807.1| hypothetical protein T265_01502 [Opisthorchis viverrini]>gi|663056545|gb|KER32449.1| hypothetical protein T265_01502 [Opisthorchis viverrini]	down
Cluster-2852.35926.orf1	len=538 frame:-2 start:2041 end:428 gi|844852912|ref|XP_012796026.1| Aromatic-L-amino-acid decarboxylase [Schistosoma haematobium]>gi|685960573|gb|KGB36261.1| Aromatic-L-amino-acid decarboxylase [Schistosoma haematobium]	Invariant
Cluster-2852.35940.orf1	len=313 frame:-1 start:1186 end:248 gi|358337831|dbj|GAA56151.1| pre-60S factor REI1 [Clonorchis sinensis]	Invariant
Cluster-2852.3612	len=363 start:1 end:1089; minus strand	Invariant
Cluster-2852.36414.orf1	len=354 frame:2 start:275 end:1336 gi|349987952|dbj|GAA36477.1| retinol dehydrogenase 13 [Clonorchis sinensis]	Invariant
Cluster-2852.3699	len=289 start:1 end:867; minus strand	up
Cluster-2852.3700	len=116 start:33 end:380; minus strand	Invariant
Cluster-2852.37394	len=694 start:102 end:2183; minus strand	down
Cluster-2852.37500.orf1	len=54 frame:1 start:1 end:162 gi|358340881|dbj|GAA36105.2| annexin A6 [Clonorchis sinensis]	down
Cluster-2852.37631	len=33 start:1098 end:1195; minus strand	Invariant
Cluster-2852.37799.orf1	len=313 frame:1 start:79 end:1017 gi|358335258|dbj|GAA28118.2| calbindin-32 [Clonorchis sinensis]	Invariant
Cluster-2852.38009	len=525 start:1 end:1571; minus strand	Invariant
Cluster-2852.71768.orf1	len=138 frame:-3 start:504 end:91 gi|684408497|ref|XP_009175442.1| hypothetical protein T265_10720 [Opisthorchis viverrini]>gi|663044530|gb|KER20818.1| hypothetical protein T265_10720 [Opisthorchis viverrini]	Invariant
Cluster-2852.38143.orf1	len=211 frame:-2 start:1239 end:607 gi|358342454|dbj|GAA49913.1| hypothetical protein CLF_103773 [Clonorchis sinensis]	Invariant
Cluster-2852.38185	len=78 start:78 end:311; minus strand	Invariant
Cluster-2852.74008.orf2	len=214 frame:1 start:142 end:783 gi|358339705|dbj|GAA47712.1| Ras-related protein Rab-4B [Clonorchis sinensis]	up
Cluster-2852.63334.orf1	len=159 frame:-2 start:598 end:122 gi|684386558|ref|XP_009168503.1| hypothetical protein T265_13734, partial [Opisthorchis viverrini]>gi|663051777|gb|KER27762.1| hypothetical protein T265_13734, partial [Opisthorchis viverrini]	Invariant
Cluster-2852.38428.orf1	len=397 frame:3 start:3 end:1193 gi|350008992|dbj|GAA37033.1| phosphoserine aminotransferase [Clonorchis sinensis]	down
Cluster-2852.3847.orf1	len=186 frame:1 start:1 end:558 gi|684387867|ref|XP_009168901.1| hypothetical protein T265_05585 [Opisthorchis viverrini]>gi|663051343|gb|KER27338.1| hypothetical protein T265_05585 [Opisthorchis viverrini]	Invariant
Cluster-2852.38487	len=63 start:1 end:188; minus strand	Invariant
Cluster-2852.38644.orf1	len=92 frame:-3 start:354 end:79 gi|684403503|ref|XP_009173821.1| hypothetical protein T265_09477 [Opisthorchis viverrini]>gi|663046262|gb|KER22431.1| hypothetical protein T265_09477 [Opisthorchis viverrini]	up
Cluster-2852.38752	len=125 start:88 end:463; minus strand	down
Cluster-2852.38902	len=197 start:140 end:730; minus strand	Invariant
Cluster-2852.39053.orf1	len=89 frame:1 start:1 end:267 gi|684410821|ref|XP_009176195.1| hypothetical protein T265_11307 [Opisthorchis viverrini]>gi|663043700|gb|KER20068.1| hypothetical protein T265_11307 [Opisthorchis viverrini]	Invariant
Cluster-2852.39056.orf1	len=60 frame:3 start:3 end:182 gi|684410821|ref|XP_009176195.1| hypothetical protein T265_11307 [Opisthorchis viverrini]>gi|663043700|gb|KER20068.1| hypothetical protein T265_11307 [Opisthorchis viverrini]	up
Cluster-2852.39408.orf1	len=197 frame:-1 start:1130 end:540 gi|349987425|dbj|GAA36384.1| hypothetical protein CLF_109030 [Clonorchis sinensis]	Invariant
Cluster-2852.83107.orf1	len=352 frame:-2 start:1286 end:231 gi|684397876|ref|XP_009171991.1| hypothetical protein T265_08033 [Opisthorchis viverrini]>gi|663048153|gb|KER24240.1| hypothetical protein T265_08033 [Opisthorchis viverrini]	Invariant
Cluster-2852.93128.orf1	len=364 frame:1 start:1051 end:2142 gi|358337440|dbj|GAA55800.1| hypothetical protein CLF_109023 [Clonorchis sinensis]	Invariant
Cluster-2852.39836.orf1	len=217 frame:3 start:3 end:653 gi|684370038|ref|XP_009163330.1| hypothetical protein T265_12716 [Opisthorchis viverrini]>gi|663057111|gb|KER33010.1| hypothetical protein T265_12716 [Opisthorchis viverrini]	Invariant
Cluster-2852.40279.orf1	len=223 frame:1 start:1354 end:2022 gi|358254118|dbj|GAA54148.1| ubiquitin thioesterase protein OTUB1 [Clonorchis sinensis]	Invariant
Cluster-2852.40323.orf1	len=340 frame:-1 start:1387 end:368 gi|684401842|ref|XP_009173280.1| hypothetical protein T265_09047 [Opisthorchis viverrini]>gi|663046820|gb|KER22961.1| hypothetical protein T265_09047 [Opisthorchis viverrini]	up
Cluster-2852.53739.orf1	len=817 frame:3 start:48 end:2498 gi|684372973|ref|XP_009164272.1| hypothetical protein T265_01882 [Opisthorchis viverrini]>gi|663056038|gb|KER31947.1| hypothetical protein T265_01882 [Opisthorchis viverrini]	up
Cluster-6180.0	len=42 start:107 end:232; minus strand	Invariant
Cluster-2852.40891.orf1	len=225 frame:3 start:27 end:701 gi|358340128|dbj|GAA48089.1| hypothetical protein CLF_101162 [Clonorchis sinensis]	Invariant
Cluster-2852.40926.orf1	len=1442 frame:-1 start:4326 end:1 gi|358254633|dbj|GAA55986.1| dynein heavy chain 5 axonemal [Clonorchis sinensis]	Invariant
Cluster-2852.41014.orf1	len=320 frame:1 start:13 end:972 gi|349985818|dbj|GAA36238.1| erythrocyte band 7 integral membrane protein [Clonorchis sinensis]	up
Cluster-2852.41077.orf1	len=223 frame:-1 start:942 end:274 gi|358253114|dbj|GAA52095.1| prostaglandin-H2 D-isomerase [Clonorchis sinensis]	Invariant
Cluster-2852.4117	len=103 start:78 end:388; minus strand	down
Cluster-2852.61363.orf1	len=260 frame:3 start:324 end:1103 gi|358337392|dbj|GAA29325.2| reticulocalbin-1 [Clonorchis sinensis]	up
Cluster-2852.41495	len=77 start:1 end:227; minus strand	Invariant
Cluster-2852.41656	len=476 start:250 end:1676; minus strand	down
Cluster-2852.91439.orf1	len=345 frame:-1 start:2099 end:1065 gi|358339256|dbj|GAA33365.2| neutral and basic amino acid transport protein rBAT [Clonorchis sinensis]	Invariant
Cluster-2852.42388.orf1	len=169 frame:3 start:3 end:509 gi|358338809|dbj|GAA35932.2| universal stress protein Sll1654 [Clonorchis sinensis]	down
Cluster-2852.42438.orf1	len=269 frame:1 start:172 end:978 gi|684403597|ref|XP_009173852.1| hypothetical protein T265_14864, partial [Opisthorchis viverrini]>gi|663046247|gb|KER22417.1| hypothetical protein T265_14864, partial [Opisthorchis viverrini]	Invariant
Cluster-2852.42504.orf1	len=219 frame:2 start:128 end:784 gi|684384470|ref|XP_009167860.1| hypothetical protein T265_04771 [Opisthorchis viverrini]>gi|663052418|gb|KER28388.1| hypothetical protein T265_04771 [Opisthorchis viverrini]	Invariant
Cluster-2852.89612.orf1	len=425 frame:3 start:1266 end:2540 gi|684380550|ref|XP_009166665.1| hypothetical protein T265_03830 [Opisthorchis viverrini]>gi|663053687|gb|KER29632.1| hypothetical protein T265_03830 [Opisthorchis viverrini]	Invariant
Cluster-2852.42637.orf1	len=221 frame:1 start:1 end:663 gi|684390840|ref|XP_009169799.1| hypothetical protein T265_06308 [Opisthorchis viverrini]>gi|663050435|gb|KER26452.1| hypothetical protein T265_06308 [Opisthorchis viverrini]	Invariant
Cluster-2852.42798	len=1107 start:645 end:3968; minus strand	up
Cluster-2852.42915.orf1	len=278 frame:-2 start:1259 end:426 gi|358253724|dbj|GAA53670.1| tetraspanin-1 [Clonorchis sinensis]	Invariant
Cluster-2852.67248.orf1	len=201 frame:3 start:204 end:806 gi|684369365|ref|XP_009163104.1| hypothetical protein T265_12658, partial [Opisthorchis viverrini]>gi|663057299|gb|KER33196.1| hypothetical protein T265_12658, partial [Opisthorchis viverrini]	up
Cluster-2852.43287.orf1	len=244 frame:-3 start:1294 end:563 gi|358340323|dbj|GAA48243.1| hypothetical protein CLF_101361 [Clonorchis sinensis]	Invariant
Cluster-2852.87731.orf1	len=173 frame:-1 start:604 end:86 gi|684374037|ref|XP_009164614.1| hypothetical protein T265_02176 [Opisthorchis viverrini]>gi|663055760|gb|KER31673.1| hypothetical protein T265_02176 [Opisthorchis viverrini]	Invariant
Cluster-2852.43446.orf2	len=289 frame:-1 start:1333 end:467 gi|358340312|dbj|GAA48234.1| hypothetical protein CLF_101349 [Clonorchis sinensis]	Invariant
Cluster-2852.43482.orf1	len=460 frame:-1 start:1473 end:94 gi|358331508|dbj|GAA29986.2| methionine synthase reductase [Clonorchis sinensis]	Invariant
Cluster-2852.43521	len=103 start:1 end:307; minus strand	Invariant
Cluster-2852.43522.orf1	len=468 frame:3 start:126 end:1529 gi|358334516|dbj|GAA52981.1| pol-related protein [Clonorchis sinensis]	Invariant
Cluster-2852.43542.orf1	len=490 frame:-2 start:2395 end:926 gi|358332521|dbj|GAA51166.1| glutamine synthetase [Clonorchis sinensis]	Invariant
Cluster-2852.44110.orf1	len=169 frame:3 start:3 end:509 gi|684382239|ref|XP_009167172.1| hypothetical protein T265_04215 [Opisthorchis viverrini]>gi|663053069|gb|KER29025.1| hypothetical protein T265_04215 [Opisthorchis viverrini]	up
Cluster-2852.76310.orf1	len=173 frame:-1 start:810 end:292 gi|684401156|ref|XP_009173061.1| hypothetical protein T265_08875 [Opisthorchis viverrini]>gi|663047049|gb|KER23180.1| hypothetical protein T265_08875 [Opisthorchis viverrini]	up
Cluster-2852.44189.orf1	len=104 frame:-2 start:312 end:1 gi|684406039|ref|XP_009174649.1| hypothetical protein T265_15051, partial [Opisthorchis viverrini]>gi|663045378|gb|KER21602.1| hypothetical protein T265_15051, partial [Opisthorchis viverrini]	Invariant
Cluster-2852.44191	len=110 start:1 end:330; minus strand	Invariant
Cluster-2852.44192.orf1	len=117 frame:-2 start:351 end:1 gi|684406039|ref|XP_009174649.1| hypothetical protein T265_15051, partial [Opisthorchis viverrini]>gi|663045378|gb|KER21602.1| hypothetical protein T265_15051, partial [Opisthorchis viverrini]	up
Cluster-2852.44193.orf1	len=117 frame:-2 start:351 end:1 gi|684406039|ref|XP_009174649.1| hypothetical protein T265_15051, partial [Opisthorchis viverrini]>gi|663045378|gb|KER21602.1| hypothetical protein T265_15051, partial [Opisthorchis viverrini]	Invariant
Cluster-2852.44416.orf1	len=671 frame:1 start:454 end:2466 gi|684407997|ref|XP_009175280.1| hypothetical protein T265_10597 [Opisthorchis viverrini]>gi|663044688|gb|KER20964.1| hypothetical protein T265_10597 [Opisthorchis viverrini]	Invariant
Cluster-2852.44428	len=202 start:358 end:963; minus strand	Invariant
Cluster-2852.57063.orf1	len=319 frame:1 start:10 end:966 gi|358341826|dbj|GAA49407.1| hydroxymethylglutaryl-CoA lyase mitochondrial [Clonorchis sinensis]	Invariant
Cluster-2852.44598	len=343 start:1 end:1027; minus strand	up
Cluster-2852.44662.orf1	len=191 frame:-3 start:672 end:100 gi|684403831|ref|XP_009173928.1| hypothetical protein T265_14885 [Opisthorchis viverrini]>gi|663046135|gb|KER22311.1| hypothetical protein T265_14885 [Opisthorchis viverrini]	up
Cluster-2852.44717.orf1	len=138 frame:1 start:13 end:426 gi|684372158|ref|XP_009164014.1| hypothetical protein T265_01684 [Opisthorchis viverrini]>gi|663056350|gb|KER32256.1| hypothetical protein T265_01684 [Opisthorchis viverrini]	Invariant
Cluster-2852.4487.orf1	len=466 frame:-3 start:1611 end:214 gi|358331728|dbj|GAA50499.1| tryptophan 5-monooxygenase [Clonorchis sinensis]	down
Cluster-2852.44929	len=85 start:1 end:255; minus strand	Invariant
Cluster-2852.44988	len=114 start:1 end:341; minus strand	Invariant
Cluster-2852.44989.orf1	len=950 frame:2 start:125 end:2974 gi|358334963|dbj|GAA53389.1| hypothetical protein CLF_110135 [Clonorchis sinensis]	Invariant
Cluster-2852.65791.orf1	len=62 frame:2 start:176 end:361 gi|684370078|ref|XP_009163343.1| hypothetical protein T265_01118 [Opisthorchis viverrini]>gi|663056921|gb|KER32821.1| hypothetical protein T265_01118 [Opisthorchis viverrini]	Invariant
Cluster-2852.45059.orf1	len=267 frame:2 start:71 end:871 gi|358331537|dbj|GAA50338.1| malignant fibrous histiocytoma-amplified sequence 1 homolog [Clonorchis sinensis]	up
Cluster-2852.45083.orf1	len=503 frame:-1 start:1859 end:351 gi|358339307|dbj|GAA47396.1| V-type H+-transporting ATPase subunit B [Clonorchis sinensis]	Invariant
Cluster-2852.45169.orf1	len=321 frame:3 start:3 end:965 gi|684409918|ref|XP_009175904.1| hypothetical protein T265_11081 [Opisthorchis viverrini]>gi|663044013|gb|KER20348.1| hypothetical protein T265_11081 [Opisthorchis viverrini]	Invariant
Cluster-2852.45224.orf1	len=365 frame:3 start:126 end:1220 gi|684399155|ref|XP_009172412.1| hypothetical protein T265_08364 [Opisthorchis viverrini]>gi|663047714|gb|KER23817.1| hypothetical protein T265_08364 [Opisthorchis viverrini]	Invariant
Cluster-2852.45285.orf1	len=111 frame:-1 start:426 end:94 gi|684405645|ref|XP_009174520.1| hypothetical protein T265_15023, partial [Opisthorchis viverrini]>gi|663045522|gb|KER21736.1| hypothetical protein T265_15023, partial [Opisthorchis viverrini]	Invariant
Cluster-2852.45331	len=200 start:4622 end:5219; minus strand	Invariant
Cluster-2852.45578.orf1	len=244 frame:1 start:31 end:762 gi|684372872|ref|XP_009164242.1| hypothetical protein T265_12876, partial [Opisthorchis viverrini]>gi|663056143|gb|KER32051.1| hypothetical protein T265_12876, partial [Opisthorchis viverrini]	Invariant
Cluster-2852.45685.orf1	len=203 frame:2 start:11 end:619 gi|358334559|dbj|GAA53027.1| dynactin 6 [Clonorchis sinensis]	up
Cluster-2852.82780.orf1	len=252 frame:-1 start:897 end:142 gi|358339680|dbj|GAA47696.1| 5'-methylthioadenosine phosphorylase [Clonorchis sinensis]	Invariant
Cluster-2852.69375.orf1	len=119 frame:-3 start:745 end:389 gi|226478850|emb|CAX72920.1| Dynein light chain Tctex-type 1 (T-complex testis-specific protein 1 homolog) [Schistosoma japonicum]	up
Cluster-2852.45868.orf1	len=200 frame:-3 start:895 end:296 gi|358254151|dbj|GAA54178.1| 3-hydroxyacyl-CoA dehydrogenase [Clonorchis sinensis]	down
Cluster-2852.45908.orf2	len=387 frame:2 start:1886 end:3046 gi|684390272|ref|XP_009169626.1| hypothetical protein T265_13961, partial [Opisthorchis viverrini]>gi|663050648|gb|KER26660.1| hypothetical protein T265_13961, partial [Opisthorchis viverrini]	Invariant
Cluster-2852.46068.orf1	len=440 frame:1 start:1 end:1320 gi|684406891|ref|XP_009174927.1| hypothetical protein T265_10327 [Opisthorchis viverrini]>gi|663045080|gb|KER21325.1| hypothetical protein T265_10327 [Opisthorchis viverrini]	Invariant
Cluster-2852.91978.orf1	len=282 frame:3 start:744 end:1589 gi|684396382|ref|XP_009171506.1| hypothetical protein T265_07669 [Opisthorchis viverrini]>gi|663048716|gb|KER24784.1| hypothetical protein T265_07669 [Opisthorchis viverrini]	Invariant
Cluster-2852.46487.orf1	len=186 frame:-3 start:560 end:3 gi|684403294|ref|XP_009173752.1| hypothetical protein T265_14832, partial [Opisthorchis viverrini]>gi|663046328|gb|KER22493.1| hypothetical protein T265_14832, partial [Opisthorchis viverrini]	Invariant
Cluster-2852.46529.orf1	len=564 frame:-2 start:1816 end:125 gi|684388026|ref|XP_009168947.1| hypothetical protein T265_05624 [Opisthorchis viverrini]>gi|663051303|gb|KER27299.1| hypothetical protein T265_05624 [Opisthorchis viverrini]	up
Cluster-2852.46538.orf1	len=204 frame:-3 start:768 end:157 gi|349922391|dbj|GAA37705.1| tegument antigen [Clonorchis sinensis]	Invariant
Cluster-2852.9748	len=110 start:1 end:326; minus strand	up
Cluster-2852.46661	len=193 start:1 end:577; minus strand	up
Cluster-2852.46741.orf1	len=417 frame:2 start:182 end:1432 gi|358337073|dbj|GAA55495.1| pyruvate dehydrogenase kinase [Clonorchis sinensis]	down
Cluster-2852.46895	len=191 start:103 end:675; minus strand	down
Cluster-2852.46912.orf1	len=603 frame:2 start:2 end:1810 gi|358340051|dbj|GAA48022.1| titin [Clonorchis sinensis]	up
Cluster-2852.46913	len=226 start:1 end:677; minus strand	up
Cluster-2852.47218.orf1	len=134 frame:-1 start:403 end:2 gi|684410670|ref|XP_009176146.1| LOW QUALITY PROTEIN: hypothetical protein T265_15390, partial [Opisthorchis viverrini]>gi|663043751|gb|KER20112.1| LOW QUALITY PROTEIN: hypothetical protein T265_15390, partial [Opisthorchis viverrini]	Invariant
Cluster-2852.47219.orf1	len=106 frame:1 start:1 end:318 gi|684410670|ref|XP_009176146.1| LOW QUALITY PROTEIN: hypothetical protein T265_15390, partial [Opisthorchis viverrini]>gi|663043751|gb|KER20112.1| LOW QUALITY PROTEIN: hypothetical protein T265_15390, partial [Opisthorchis viverrini]	Invariant
Cluster-2852.47511	len=219 start:1 end:656; minus strand	Invariant
Cluster-2852.47559.orf1	len=160 frame:2 start:2 end:481 gi|684393250|ref|XP_009170536.1| hypothetical protein T265_06884 [Opisthorchis viverrini]>gi|663049674|gb|KER25712.1| hypothetical protein T265_06884 [Opisthorchis viverrini]	down
Cluster-2852.47589.orf1	len=895 frame:-3 start:3263 end:579 gi|684394647|ref|XP_009170969.1| hypothetical protein T265_14234, partial [Opisthorchis viverrini]>gi|663049229|gb|KER25280.1| hypothetical protein T265_14234, partial [Opisthorchis viverrini]	Invariant
Cluster-2852.47611.orf1	len=142 frame:2 start:2 end:427 gi|33416409|gb|AAH55613.1| Nme2 protein [Danio rerio]>gi|197247050|gb|AAI64902.1| Nme2 protein [Danio rerio]	Invariant
Cluster-2852.93922.orf1	len=337 frame:-2 start:2346 end:1336 gi|684413092|ref|XP_009177110.1| hypothetical protein T265_15643, partial [Opisthorchis viverrini]>gi|663042560|gb|KER19141.1| hypothetical protein T265_15643, partial [Opisthorchis viverrini]	Invariant
Cluster-2852.47777	len=176 start:1 end:529; minus strand	up
Cluster-2852.47991.orf1	len=422 frame:-1 start:1333 end:68 gi|358332526|dbj|GAA51169.1| lachesin [Clonorchis sinensis]	Invariant
Cluster-2852.66832.orf1	len=76 frame:-1 start:228 end:1 gi|358338273|dbj|GAA56604.1| large subunit ribosomal protein L22e [Clonorchis sinensis]	Invariant
Cluster-2852.48062.orf1	len=215 frame:1 start:190 end:834 gi|358334837|dbj|GAA53263.1| universal stress protein [Clonorchis sinensis]	up
Cluster-2852.48151	len=96 start:1 end:288; minus strand	Invariant
Cluster-2852.65372	len=80 start:80 end:318; minus strand	Invariant
Cluster-2852.48327.orf1	len=786 frame:-1 start:2972 end:615 gi|684381310|ref|XP_009166888.1| hypothetical protein T265_04006 [Opisthorchis viverrini]>gi|663053395|gb|KER29345.1| hypothetical protein T265_04006 [Opisthorchis viverrini]	Invariant
Cluster-2852.83201.orf1	len=569 frame:2 start:137 end:1843 gi|684400936|ref|XP_009172993.1| hypothetical protein T265_08817 [Opisthorchis viverrini]>gi|663047117|gb|KER23245.1| hypothetical protein T265_08817 [Opisthorchis viverrini]	Invariant
Cluster-2852.48383.orf1	len=271 frame:-1 start:927 end:115 gi|358333157|dbj|GAA51714.1| 3-oxoacyl-[acyl-carrier-protein] reductase [Clonorchis sinensis]	down
Cluster-2852.82895.orf1	len=796 frame:-3 start:2417 end:30 gi|684406920|ref|XP_009174936.1| hypothetical protein T265_15117, partial [Opisthorchis viverrini]>gi|663045082|gb|KER21327.1| hypothetical protein T265_15117, partial [Opisthorchis viverrini]	Invariant
Cluster-2852.4852.orf1	len=344 frame:-3 start:1101 end:70 gi|684388756|ref|XP_009169164.1| hypothetical protein T265_05806 [Opisthorchis viverrini]>gi|663051116|gb|KER27117.1| hypothetical protein T265_05806 [Opisthorchis viverrini]	up
Cluster-2852.48883	len=170 start:290 end:799; minus strand	up
Cluster-2852.48920	len=40 start:271 end:466; minus strand	Invariant
Cluster-2852.48931.orf1	len=382 frame:-3 start:1147 end:2 gi|358254467|dbj|GAA55391.1| lysyl hydroxylase/galactosyltransferase/ glucosyltransferase [Clonorchis sinensis]	down
Cluster-2852.48986.orf1	len=546 frame:1 start:4 end:1641 gi|684398484|ref|XP_009172190.1| hypothetical protein T265_08197 [Opisthorchis viverrini]>gi|663047972|gb|KER24066.1| hypothetical protein T265_08197 [Opisthorchis viverrini]	Invariant
Cluster-2852.49023.orf2	len=368 frame:-3 start:1296 end:193 gi|241087444|ref|XP_002409197.1| medium-chain acyl-CoA dehydrogenase, putative [Ixodes scapularis]>gi|215492666|gb|EEC02307.1| medium-chain acyl-CoA dehydrogenase, putative, partial [Ixodes scapularis]	down
Cluster-2852.88110.orf1	len=358 frame:-2 start:1267 end:194 gi|241087444|ref|XP_002409197.1| medium-chain acyl-CoA dehydrogenase, putative [Ixodes scapularis]>gi|215492666|gb|EEC02307.1| medium-chain acyl-CoA dehydrogenase, putative, partial [Ixodes scapularis]	down
Cluster-2852.49051	len=408 start:1 end:1223; minus strand	Invariant
Cluster-2852.49110.orf1	len=455 frame:-2 start:2070 end:706 gi|358337676|dbj|GAA56022.1| choline/ethanolamine kinase [Clonorchis sinensis]	Invariant
Cluster-2852.85722	len=129 start:51 end:436; minus strand	Invariant
Cluster-2852.49327.orf1	len=88 frame:-3 start:264 end:1 gi|390353392|ref|XP_794287.3| PREDICTED: armadillo repeat-containing protein 4 [Strongylocentrotus purpuratus]>gi|780182368|ref|XP_011662195.1| PREDICTED: armadillo repeat-containing protein 4 [Strongylocentrotus purpuratus]	Invariant
Cluster-2852.49338.orf1	len=729 frame:-3 start:2251 end:65 gi|724951806|ref|XP_010351937.1| PREDICTED: LOW QUALITY PROTEIN: heat shock protein HSP 90-alpha [Rhinopithecus roxellana]	up
Cluster-2852.49366.orf1	len=199 frame:-2 start:809 end:213 gi|684400483|ref|XP_009172846.1| hypothetical protein T265_14647 [Opisthorchis viverrini]>gi|663047308|gb|KER23428.1| hypothetical protein T265_14647 [Opisthorchis viverrini]	Invariant
Cluster-2852.49380.orf2	len=348 frame:-1 start:1689 end:646 gi|684387010|ref|XP_009168642.1| hypothetical protein T265_13761, partial [Opisthorchis viverrini]>gi|663051663|gb|KER27651.1| hypothetical protein T265_13761, partial [Opisthorchis viverrini]	Invariant
Cluster-2852.85538.orf1	len=222 frame:-3 start:1458 end:793 gi|684401365|ref|XP_009173130.1| hypothetical protein T265_08927 [Opisthorchis viverrini]>gi|663046985|gb|KER23119.1| hypothetical protein T265_08927 [Opisthorchis viverrini]	Invariant
Cluster-2852.49573.orf1	len=220 frame:-1 start:660 end:1 gi|358336319|dbj|GAA54863.1| hypothetical protein CLF_105887, partial [Clonorchis sinensis]	up
Cluster-2852.79513.orf2	len=485 frame:2 start:314 end:1768 gi|358342796|dbj|GAA50243.1| beta-2-syntrophin [Clonorchis sinensis]	down
Cluster-2852.49661.orf1	len=229 frame:3 start:120 end:806 gi|684407954|ref|XP_009175266.1| hypothetical protein T265_10585 [Opisthorchis viverrini]>gi|663044718|gb|KER20992.1| hypothetical protein T265_10585 [Opisthorchis viverrini]	down
Cluster-2852.49693.orf1	len=173 frame:-3 start:721 end:203 gi|226467466|emb|CAX69609.1| Trafficking protein particle complex subunit 6B [Schistosoma japonicum]	Invariant
Cluster-2852.70482	len=84 start:1 end:250; minus strand	up
Cluster-2852.49854.orf1	len=148 frame:-2 start:784 end:341 gi|684399048|ref|XP_009172377.1| hypothetical protein T265_08345 [Opisthorchis viverrini]>gi|663047781|gb|KER23882.1| hypothetical protein T265_08345 [Opisthorchis viverrini]	Invariant
Cluster-2852.49873	len=457 start:1 end:1369; minus strand	Invariant
Cluster-2852.49896.orf1	len=294 frame:2 start:2 end:883 gi|684370649|ref|XP_009163522.1| hypothetical protein T265_01273 [Opisthorchis viverrini]>gi|663056897|gb|KER32798.1| hypothetical protein T265_01273 [Opisthorchis viverrini]	Invariant
Cluster-2852.50010.orf1	len=253 frame:2 start:2 end:760 gi|358337631|dbj|GAA55981.1| hypothetical protein CLF_109548 [Clonorchis sinensis]	Invariant
Cluster-2852.50099.orf1	len=733 frame:-3 start:2441 end:243 gi|358333125|dbj|GAA51693.1| serine/threonine-protein kinase Nek4 [Clonorchis sinensis]	Invariant
Cluster-2852.50155.orf1	len=307 frame:-2 start:1034 end:114 gi|358253785|dbj|GAA53778.1| hypothetical protein CLF_111105, partial [Clonorchis sinensis]	Invariant
Cluster-2852.50269.orf2	len=113 frame:-3 start:2742 end:2404 gi|358340253|dbj|GAA48187.1| regulator of microtubule dynamics protein 3 [Clonorchis sinensis]	Invariant
Cluster-2852.50277.orf1	len=90 frame:1 start:1 end:270 gi|358337170|dbj|GAA55578.1| cubilin [Clonorchis sinensis]	Invariant
Cluster-2852.50306.orf1	len=680 frame:3 start:12 end:2051 gi|684366411|ref|XP_009162197.1| hypothetical protein T265_00225 [Opisthorchis viverrini]>gi|663058151|gb|KER34041.1| hypothetical protein T265_00225 [Opisthorchis viverrini]	Invariant
Cluster-2852.83541	len=211 start:272 end:901; minus strand	Invariant
Cluster-2852.90051.orf1	len=93 frame:-1 start:753 end:475 gi|56757326|gb|AAW26834.1| SJCHGC05484 protein [Schistosoma japonicum]	Invariant
Cluster-2852.50425.orf2	len=132 frame:1 start:16 end:411 gi|684406073|ref|XP_009174660.1| hypothetical protein T265_10120 [Opisthorchis viverrini]>gi|663045357|gb|KER21583.1| hypothetical protein T265_10120 [Opisthorchis viverrini]	Invariant
Cluster-2852.50434.orf1	len=428 frame:-3 start:1509 end:226 gi|358335025|dbj|GAA40664.2| 2-acylglycerol O-acyltransferase 1 [Clonorchis sinensis]	down
Cluster-2852.50482	len=191 start:94 end:667; minus strand	Invariant
Cluster-2852.50615.orf1	len=688 frame:-2 start:2197 end:134 gi|358255736|dbj|GAA57398.1| carnitine O-palmitoyltransferase 2 [Clonorchis sinensis]	down
Cluster-2852.84211.orf1	len=326 frame:-3 start:2265 end:1288 gi|684413148|ref|XP_009177138.1| hypothetical protein T265_15655, partial [Opisthorchis viverrini]>gi|663042518|gb|KER19114.1| hypothetical protein T265_15655, partial [Opisthorchis viverrini]	down
Cluster-2852.75338	len=319 start:1 end:614; minus strand	Invariant
Cluster-2852.50709.orf2	len=773 frame:3 start:501 end:2819 gi|350645027|emb|CCD60257.1| hypothetical protein Smp_094570 [Schistosoma mansoni]	Invariant
Cluster-2852.50849	len=69 start:1 end:204; minus strand	Invariant
Cluster-2852.50938.orf1	len=297 frame:2 start:2 end:892 gi|684380743|ref|XP_009166723.1| hypothetical protein T265_13348 [Opisthorchis viverrini]>gi|663053617|gb|KER29563.1| hypothetical protein T265_13348 [Opisthorchis viverrini]	down
Cluster-2852.50988	len=137 start:1 end:408; minus strand	up
Cluster-2852.50989	len=1027 start:1 end:3080; minus strand	up
Cluster-2852.60208.orf1	len=297 frame:-1 start:1221 end:331 gi|358254579|dbj|GAA55878.1| COMPASS component SWD2, partial [Clonorchis sinensis]	Invariant
Cluster-2852.51057	len=257 start:1 end:768; minus strand	up
Cluster-2852.51079.orf1	len=182 frame:3 start:78 end:623 gi|358335490|dbj|GAA54075.1| sorcin [Clonorchis sinensis]	up
Cluster-2852.51088.orf1	len=233 frame:-1 start:815 end:117 gi|358254950|dbj|GAA56629.1| prohormone-4 [Clonorchis sinensis]	down
Cluster-2852.51127.orf1	len=207 frame:3 start:30 end:650 gi|358342276|dbj|GAA49779.1| 50S ribosomal protein L7/L12 [Clonorchis sinensis]	up
Cluster-2852.51185.orf1	len=123 frame:3 start:3 end:371 gi|358253225|dbj|GAA52543.1| hypothetical protein CLF_108304 [Clonorchis sinensis]	down
Cluster-2852.51191.orf1	len=244 frame:3 start:6 end:737 gi|684403828|ref|XP_009173927.1| hypothetical protein T265_09556 [Opisthorchis viverrini]>gi|663046134|gb|KER22310.1| hypothetical protein T265_09556 [Opisthorchis viverrini]	Invariant
Cluster-2852.51210.orf1	len=359 frame:3 start:18 end:1094 gi|358336124|dbj|GAA54694.1| UPF0160 protein MYG1 mitochondrial [Clonorchis sinensis]	down
Cluster-2852.51277.orf1	len=326 frame:-3 start:1063 end:86 gi|684386339|ref|XP_009168437.1| hypothetical protein T265_05218 [Opisthorchis viverrini]>gi|663051807|gb|KER27791.1| hypothetical protein T265_05218 [Opisthorchis viverrini]	Invariant
Cluster-2852.51340.orf1	len=194 frame:2 start:2 end:583 gi|684388262|ref|XP_009169018.1| hypothetical protein T265_05685 [Opisthorchis viverrini]>gi|663051220|gb|KER27218.1| hypothetical protein T265_05685 [Opisthorchis viverrini]	Invariant
Cluster-2852.51391.orf1	len=673 frame:-3 start:2373 end:355 gi|350040303|dbj|GAA34635.1| proprotein convertase subtilisin/kexin type 2 [Clonorchis sinensis]	down
Cluster-2852.51410.orf1	len=83 frame:2 start:2 end:250 gi|349967813|dbj|GAA31650.1| urocanate hydratase [Clonorchis sinensis]	Invariant
Cluster-2852.51417.orf1	len=414 frame:2 start:53 end:1294 gi|684386454|ref|XP_009168470.1| hypothetical protein T265_05237 [Opisthorchis viverrini]>gi|663051762|gb|KER27747.1| hypothetical protein T265_05237 [Opisthorchis viverrini]	down
Cluster-2852.51420.orf1	len=278 frame:1 start:40 end:873 gi|674561476|emb|CDS24196.1| ubiquinol cytochrome c reductase complex [Echinococcus granulosus]	down
Cluster-2852.51440.orf1	len=727 frame:3 start:96 end:2276 gi|358341714|dbj|GAA49316.1| spermatogenesis-associated protein 1, partial [Clonorchis sinensis]	up
Cluster-2852.51454	len=326 start:451 end:1427; minus strand	down
Cluster-2852.51491.orf1	len=228 frame:3 start:21 end:704 gi|358341924|dbj|GAA49497.1| DnaJ homolog subfamily C member 5, partial [Clonorchis sinensis]	down
Cluster-2852.51500	len=262 start:224 end:1006; minus strand	down
Cluster-2852.79116.orf1	len=364 frame:-3 start:1259 end:168 gi|684402415|ref|XP_009173466.1| hypothetical protein T265_09190 [Opisthorchis viverrini]>gi|663046634|gb|KER22784.1| hypothetical protein T265_09190 [Opisthorchis viverrini]	Invariant
Cluster-2852.51710	len=92 start:1 end:272; minus strand	up
Cluster-2852.51789.orf1	len=454 frame:-2 start:2065 end:704 gi|358335737|dbj|GAA29354.2| exosome complex component RRP45 [Clonorchis sinensis]	Invariant
Cluster-2852.63006.orf2	len=365 frame:2 start:677 end:1771 gi|358341305|dbj|GAA49015.1| pachytene checkpoint protein 2 homolog [Clonorchis sinensis]	Invariant
Cluster-2852.51804.orf1	len=164 frame:-2 start:613 end:122 gi|684372577|ref|XP_009164147.1| hypothetical protein T265_12848, partial [Opisthorchis viverrini]>gi|663056183|gb|KER32090.1| hypothetical protein T265_12848, partial [Opisthorchis viverrini]	Invariant
Cluster-2852.51856.orf1	len=89 frame:-2 start:268 end:2 gi|358334749|dbj|GAA53198.1| hypothetical protein CLF_109745 [Clonorchis sinensis]	up
Cluster-2852.51928.orf1	len=264 frame:-3 start:970 end:179 gi|684374417|ref|XP_009164736.1| hypothetical protein T265_02268 [Opisthorchis viverrini]>gi|663055582|gb|KER31497.1| hypothetical protein T265_02268 [Opisthorchis viverrini]	down
Cluster-2852.51947.orf1	len=260 frame:-1 start:1033 end:254 gi|684402944|ref|XP_009173638.1| LOW QUALITY PROTEIN: hypothetical protein T265_14810 [Opisthorchis viverrini]>gi|663046464|gb|KER22622.1| LOW QUALITY PROTEIN: hypothetical protein T265_14810 [Opisthorchis viverrini]	up
Cluster-2852.52046.orf1	len=1462 frame:-1 start:4432 end:47 gi|684375589|ref|XP_009165116.1| hypothetical protein T265_02573 [Opisthorchis viverrini]>gi|663055203|gb|KER31123.1| hypothetical protein T265_02573 [Opisthorchis viverrini]	up
Cluster-2852.52191.orf1	len=264 frame:-3 start:1424 end:633 gi|349994740|dbj|GAA32659.1| GTP-binding protein rhoA [Clonorchis sinensis]	up
Cluster-2852.60339.orf1	len=223 frame:3 start:51 end:719 gi|349939844|dbj|GAA29763.1| NAD-dependent deacetylase sirtuin-2 [Clonorchis sinensis]	Invariant
Cluster-2852.63691.orf1	len=434 frame:-2 start:1633 end:332 gi|358333903|dbj|GAA52362.1| poly [ADP-ribose] polymerase [Clonorchis sinensis]	Invariant
Cluster-2852.52447.orf1	len=274 frame:-2 start:1258 end:437 gi|358339184|dbj|GAA47296.1| DCN1-like protein 1 [Clonorchis sinensis]	Invariant
Cluster-2852.52514.orf2	len=478 frame:-1 start:1842 end:409 gi|684382863|ref|XP_009167366.1| LOW QUALITY PROTEIN: hypothetical protein T265_13487 [Opisthorchis viverrini]>gi|663052919|gb|KER28878.1| LOW QUALITY PROTEIN: hypothetical protein T265_13487 [Opisthorchis viverrini]	down
Cluster-2852.52562.orf1	len=260 frame:-3 start:1074 end:295 gi|358336985|dbj|GAA55422.1| hypothetical protein CLF_107885, partial [Clonorchis sinensis]	Invariant
Cluster-2852.86841.orf1	len=231 frame:1 start:424 end:1116 gi|684387386|ref|XP_009168755.1| hypothetical protein T265_05480 [Opisthorchis viverrini]>gi|663051532|gb|KER27523.1| hypothetical protein T265_05480 [Opisthorchis viverrini]	down
Cluster-2852.52783.orf1	len=252 frame:3 start:576 end:1331 gi|358333740|dbj|GAA52213.1| actin-related protein 10, partial [Clonorchis sinensis]	Invariant
Cluster-2852.77759.orf2	len=583 frame:2 start:443 end:2191 gi|353233001|emb|CCD80356.1| serine/threonine kinase [Schistosoma mansoni]	Invariant
Cluster-2852.52829.orf1	len=1978 frame:3 start:72 end:6005 gi|844860649|ref|XP_012797916.1| Dysferlin [Schistosoma haematobium]>gi|685962792|gb|KGB38155.1| Dysferlin [Schistosoma haematobium]	Invariant
Cluster-2852.52900	len=105 start:1 end:311; minus strand	Invariant
Cluster-2852.52901.orf1	len=360 frame:-1 start:1221 end:142 gi|358341211|dbj|GAA48945.1| annexin A13 [Clonorchis sinensis]	Invariant
Cluster-2852.53066	len=96 start:1 end:286; minus strand	Invariant
Cluster-2852.79163.orf1	len=357 frame:-2 start:2753 end:1683 gi|684394031|ref|XP_009170779.1| hypothetical protein T265_07077 [Opisthorchis viverrini]>gi|663049407|gb|KER25453.1| hypothetical protein T265_07077 [Opisthorchis viverrini]	down
Cluster-2852.53166	len=499 start:149 end:1644; minus strand	Invariant
Cluster-2852.63907.orf1	len=377 frame:-1 start:1432 end:302 gi|684385382|ref|XP_009168146.1| hypothetical protein T265_04992 [Opisthorchis viverrini]>gi|663052102|gb|KER28079.1| hypothetical protein T265_04992 [Opisthorchis viverrini]	Invariant
Cluster-2852.53222.orf1	len=201 frame:-1 start:732 end:130 gi|358335610|dbj|GAA54243.1| transmembrane protein 85, partial [Clonorchis sinensis]	Invariant
Cluster-2852.72271.orf1	len=489 frame:1 start:1 end:1467 gi|349942640|dbj|GAA29952.1| alanine transaminase [Clonorchis sinensis]	Invariant
Cluster-2852.53317.orf1	len=503 frame:-2 start:1701 end:193 gi|684379495|ref|XP_009166344.1| hypothetical protein T265_03561 [Opisthorchis viverrini]>gi|663053920|gb|KER29860.1| hypothetical protein T265_03561 [Opisthorchis viverrini]	Invariant
Cluster-2852.53955.orf1	len=184 frame:-1 start:1606 end:1055 gi|358333686|dbj|GAA52168.1| ubiquinone biosynthesis monooxygenase Coq7 [Clonorchis sinensis]	Invariant
Cluster-2852.53354.orf1	len=639 frame:2 start:2 end:1918 gi|684401074|ref|XP_009173036.1| hypothetical protein T265_08855 [Opisthorchis viverrini]>gi|663047075|gb|KER23205.1| hypothetical protein T265_08855 [Opisthorchis viverrini]	Invariant
Cluster-2852.53356.orf1	len=956 frame:3 start:3 end:2870 gi|684401074|ref|XP_009173036.1| hypothetical protein T265_08855 [Opisthorchis viverrini]>gi|663047075|gb|KER23205.1| hypothetical protein T265_08855 [Opisthorchis viverrini]	Invariant
Cluster-2852.53391	len=252 start:1 end:751; minus strand	Invariant
Cluster-2852.53595.orf1	len=164 frame:1 start:10 end:501 gi|358337371|dbj|GAA33947.2| myosin-2 essential light chain [Clonorchis sinensis]	Invariant
Cluster-2852.70879.orf1	len=379 frame:-2 start:1926 end:790 gi|226469264|emb|CAX70111.1| Arginine methyltransferase 1 [Schistosoma japonicum]>gi|226486802|emb|CAX74478.1| Arginine methyltransferase 1 [Schistosoma japonicum]>gi|257205846|emb|CAX82574.1| Arginine methyltransferase 1 [Schistosoma japonicum]	up
Cluster-2852.53609.orf1	len=439 frame:-1 start:1442 end:126 gi|332330313|gb|AEE43923.1| calreticulin [Clonorchis sinensis]	up
Cluster-2852.53626.orf1	len=359 frame:1 start:1 end:1077 gi|358342113|dbj|GAA49655.1| hypothetical protein CLF_103360 [Clonorchis sinensis]	up
Cluster-2852.53698.orf1	len=1220 frame:-3 start:3752 end:93 gi|358339095|dbj|GAA47219.1| leucyl-tRNA synthetase, partial [Clonorchis sinensis]	up
Cluster-2852.53724	len=112 start:25 end:361; minus strand	Invariant
Cluster-2852.53729.orf1	len=411 frame:-2 start:1464 end:232 gi|684395932|ref|XP_009171361.1| hypothetical protein T265_07547 [Opisthorchis viverrini]>gi|663048807|gb|KER24871.1| hypothetical protein T265_07547 [Opisthorchis viverrini]	down
Cluster-2852.53778.orf1	len=354 frame:-3 start:1313 end:252 gi|56753501|gb|AAW24954.1| SJCHGC01147 protein [Schistosoma japonicum]	Invariant
Cluster-2852.53852.orf1	len=158 frame:-1 start:511 end:38 gi|684407578|ref|XP_009175144.1| hypothetical protein T265_10495 [Opisthorchis viverrini]>gi|663044838|gb|KER21102.1| hypothetical protein T265_10495 [Opisthorchis viverrini]	Invariant
Cluster-2852.53921.orf1	len=478 frame:3 start:123 end:1556 gi|358331587|dbj|GAA31143.2| calcium-binding mitochondrial carrier protein SCaMC-1 [Clonorchis sinensis]	Invariant
Cluster-2852.76385.orf1	len=598 frame:2 start:854 end:2647 gi|358255437|dbj|GAA57134.1| GMP synthase (glutamine-hydrolysing), partial [Clonorchis sinensis]	Invariant
Cluster-2852.53951	len=155 start:247 end:712; minus strand	down
Cluster-2852.54199.orf1	len=175 frame:-3 start:837 end:313 gi|226471910|emb|CAX76993.1| lesswright [Schistosoma japonicum]>gi|226471912|emb|CAX76994.1| lesswright [Schistosoma japonicum]>gi|226471914|emb|CAX76995.1| lesswright [Schistosoma japonicum]>gi|226471916|emb|CAX76996.1| lesswright [Schistosoma japonicum]>gi|226471918|emb|CAX76997.1| lesswright [Schistosoma japonicum]>gi|226471920|emb|CAX76998.1| lesswright [Sch…	Invariant
Cluster-2852.5423.orf1	len=439 frame:-2 start:1318 end:2 gi|684368558|ref|XP_009162863.1| hypothetical protein T265_00750 [Opisthorchis viverrini]>gi|663057551|gb|KER33446.1| hypothetical protein T265_00750 [Opisthorchis viverrini]	Invariant
Cluster-2852.91153.orf1	len=235 frame:-1 start:1113 end:409 gi|684396665|ref|XP_009171599.1| hypothetical protein T265_07736 [Opisthorchis viverrini]>gi|663048566|gb|KER24638.1| hypothetical protein T265_07736 [Opisthorchis viverrini]	Invariant
Cluster-2852.54316	len=254 start:112 end:873; minus strand	Invariant
Cluster-2852.54353.orf2	len=246 frame:-2 start:1046 end:309 gi|684380286|ref|XP_009166585.1| hypothetical protein T265_03768 [Opisthorchis viverrini]>gi|663053717|gb|KER29661.1| hypothetical protein T265_03768 [Opisthorchis viverrini]	Invariant
Cluster-2852.54393.orf1	len=276 frame:2 start:2 end:829 gi|749793865|ref|XP_011150241.1| PREDICTED: actin-5C-like [Harpegnathos saltator]>gi|307195447|gb|EFN77333.1| Actin, clone 403 [Harpegnathos saltator]	Invariant
Cluster-2852.58410	len=673 start:1318 end:3334; minus strand	Invariant
Cluster-2852.54651.orf1	len=609 frame:2 start:2 end:1828 gi|358332395|dbj|GAA31575.2| nucleoprotein TPR [Clonorchis sinensis]	Invariant
Cluster-2852.54700.orf1	len=690 frame:-1 start:2208 end:139 gi|684370567|ref|XP_009163495.1| hypothetical protein T265_01246 [Opisthorchis viverrini]>gi|663056861|gb|KER32762.1| hypothetical protein T265_01246 [Opisthorchis viverrini]	Invariant
Cluster-2852.8178	len=98 start:1 end:294; minus strand	down
Cluster-2852.54795.orf1	len=322 frame:-1 start:984 end:19 gi|684398262|ref|XP_009172117.1| hypothetical protein T265_08140 [Opisthorchis viverrini]>gi|663048067|gb|KER24158.1| hypothetical protein T265_08140 [Opisthorchis viverrini]	down
Cluster-2852.54824	len=81 start:1 end:241; minus strand	Invariant
Cluster-2852.73827.orf1	len=93 frame:-1 start:3818 end:3540 gi|358341412|dbj|GAA34077.2| nuclear pore complex protein Nup85 [Clonorchis sinensis]	Invariant
Cluster-2852.54866	len=200 start:144 end:743; minus strand	Invariant
Cluster-2852.54868.orf1	len=322 frame:-3 start:1234 end:269 gi|353228789|emb|CCD74960.1| putative protein phosphatase-1 [Schistosoma mansoni]	down
Cluster-2852.62369.orf1	len=135 frame:-2 start:608 end:204 gi|684409776|ref|XP_009175858.1| hypothetical protein T265_11048 [Opisthorchis viverrini]>gi|663044070|gb|KER20401.1| hypothetical protein T265_11048 [Opisthorchis viverrini]	Invariant
Cluster-2852.54905.orf1	len=108 frame:-1 start:359 end:36 gi|290561567|gb|ADD38184.1| Histone H2B [Lepeophtheirus salmonis]	Invariant
Cluster-2852.56573.orf1	len=325 frame:-3 start:1512 end:538 gi|684387366|ref|XP_009168749.1| hypothetical protein T265_05474 [Opisthorchis viverrini]>gi|663051524|gb|KER27515.1| hypothetical protein T265_05474 [Opisthorchis viverrini]	Invariant
Cluster-2852.57371.orf1	len=733 frame:-3 start:2301 end:103 gi|358254466|dbj|GAA55390.1| lysyl hydroxylase/galactosyltransferase/ glucosyltransferase [Clonorchis sinensis]	Invariant
Cluster-2852.84514.orf1	len=733 frame:-1 start:3998 end:1800 gi|684390471|ref|XP_009169686.1| hypothetical protein T265_06214 [Opisthorchis viverrini]>gi|663050556|gb|KER26570.1| hypothetical protein T265_06214 [Opisthorchis viverrini]	down
Cluster-2852.73416.orf2	len=356 frame:2 start:2 end:1069 gi|684409588|ref|XP_009175795.1| hypothetical protein T265_10998 [Opisthorchis viverrini]>gi|663044140|gb|KER20465.1| hypothetical protein T265_10998 [Opisthorchis viverrini]	up
Cluster-2852.55018.orf1	len=403 frame:-1 start:1515 end:307 gi|358340677|dbj|GAA48521.1| hypothetical protein CLF_101709 [Clonorchis sinensis]	Invariant
Cluster-2852.9108.orf1	len=274 frame:-3 start:822 end:1 gi|684396136|ref|XP_009171426.1| hypothetical protein T265_07598 [Opisthorchis viverrini]>gi|663048747|gb|KER24813.1| hypothetical protein T265_07598 [Opisthorchis viverrini]	Invariant
Cluster-2852.55058	len=99 start:119 end:415; minus strand	up
Cluster-2852.55066.orf1	len=274 frame:2 start:23 end:844 gi|684401741|ref|XP_009173247.1| hypothetical protein T265_09022 [Opisthorchis viverrini]>gi|663046875|gb|KER23014.1| hypothetical protein T265_09022 [Opisthorchis viverrini]	Invariant
Cluster-2852.55166.orf1	len=727 frame:-3 start:2290 end:110 gi|358337029|dbj|GAA55452.1| ATP-dependent DNA helicase 2 subunit 2, partial [Clonorchis sinensis]	Invariant
Cluster-2852.55174.orf1	len=347 frame:-3 start:1145 end:105 gi|358334031|dbj|GAA52468.1| acetyl-CoA C-acetyltransferase [Clonorchis sinensis]	down
Cluster-2852.70472.orf1	len=295 frame:-3 start:1100 end:216 gi|684414210|ref|XP_009177669.1| hypothetical protein T265_15960, partial [Opisthorchis viverrini]>gi|663039811|gb|KER18584.1| hypothetical protein T265_15960, partial [Opisthorchis viverrini]	down
Cluster-3482.0	len=221 start:12 end:674; minus strand	Invariant
Cluster-2852.55269.orf1	len=339 frame:2 start:2 end:1018 gi|684383538|ref|XP_009167574.1| hypothetical protein T265_04546 [Opisthorchis viverrini]>gi|663052711|gb|KER28675.1| hypothetical protein T265_04546 [Opisthorchis viverrini]	down
Cluster-2852.55281.orf1	len=651 frame:1 start:1 end:1953 gi|358253054|dbj|GAA51741.1| 5'-AMP-activated protein kinase catalytic subunit alpha-2 [Clonorchis sinensis]	down
Cluster-2852.55304.orf1	len=304 frame:2 start:59 end:970 gi|684405690|ref|XP_009174535.1| hypothetical protein T265_10025 [Opisthorchis viverrini]>gi|663045504|gb|KER21719.1| hypothetical protein T265_10025 [Opisthorchis viverrini]	Invariant
Cluster-2852.55335	len=204 start:1 end:612; minus strand	Invariant
Cluster-2852.55343.orf1	len=124 frame:2 start:83 end:454 gi|358336058|dbj|GAA54622.1| hypothetical protein CLF_104480 [Clonorchis sinensis]	Invariant
Cluster-2852.55795	len=441 start:196 end:1518; minus strand	down
Cluster-2852.55369.orf1	len=169 frame:-2 start:602 end:96 gi|358333567|dbj|GAA52057.1| hypothetical protein CLF_107275 [Clonorchis sinensis]	up
Cluster-2852.5541.orf1	len=293 frame:-2 start:1134 end:256 gi|358333457|dbj|GAA29608.2| hypothetical protein CLF_107146 [Clonorchis sinensis]	Invariant
Cluster-2852.55477.orf1	len=732 frame:-1 start:2197 end:2 gi|684402474|ref|XP_009173485.1| hypothetical protein T265_09208 [Opisthorchis viverrini]>gi|663046611|gb|KER22762.1| hypothetical protein T265_09208 [Opisthorchis viverrini]	Invariant
Cluster-2852.55484.orf1	len=580 frame:-2 start:1876 end:137 gi|358255478|dbj|GAA57176.1| coiled-coil domain-containing protein 63 [Clonorchis sinensis]	Invariant
Cluster-2852.55509.orf1	len=473 frame:-2 start:2108 end:690 gi|684398232|ref|XP_009172107.1| hypothetical protein T265_08130 [Opisthorchis viverrini]>gi|663048052|gb|KER24143.1| hypothetical protein T265_08130 [Opisthorchis viverrini]	Invariant
Cluster-2852.55619.orf1	len=287 frame:-2 start:1146 end:286 gi|358341163|dbj|GAA48908.1| hypothetical protein CLF_102200 [Clonorchis sinensis]	up
Cluster-2852.91297.orf1	len=1181 frame:-3 start:3859 end:317 gi|358339437|dbj|GAA47501.1| von Willebrand factor A domain-containing protein 3A [Clonorchis sinensis]	Invariant
Cluster-2852.55663.orf1	len=518 frame:2 start:2 end:1555 gi|684371782|ref|XP_009163888.1| hypothetical protein T265_01565 [Opisthorchis viverrini]>gi|663056433|gb|KER32338.1| hypothetical protein T265_01565 [Opisthorchis viverrini]	Invariant
Cluster-2852.57966.orf1	len=223 frame:1 start:523 end:1191 gi|684382416|ref|XP_009167229.1| hypothetical protein T265_04266 [Opisthorchis viverrini]>gi|663053012|gb|KER28969.1| hypothetical protein T265_04266 [Opisthorchis viverrini]	up
Cluster-2852.67717	len=260 start:224 end:1003; minus strand	Invariant
Cluster-2852.55818.orf1	len=76 frame:2 start:2 end:229 gi|684396252|ref|XP_009171463.1| hypothetical protein T265_14336, partial [Opisthorchis viverrini]>gi|663048722|gb|KER24789.1| hypothetical protein T265_14336, partial [Opisthorchis viverrini]	Invariant
Cluster-2852.55836.orf1	len=354 frame:1 start:1 end:1062 gi|684371139|ref|XP_009163679.1| hypothetical protein T265_01389 [Opisthorchis viverrini]>gi|663056608|gb|KER32511.1| hypothetical protein T265_01389 [Opisthorchis viverrini]	up
Cluster-2852.55849.orf1	len=1292 frame:2 start:23 end:3898 gi|684401741|ref|XP_009173247.1| hypothetical protein T265_09022 [Opisthorchis viverrini]>gi|663046875|gb|KER23014.1| hypothetical protein T265_09022 [Opisthorchis viverrini]	Invariant
Cluster-2852.55896.orf1	len=120 frame:-3 start:1065 end:706 gi|358254761|dbj|GAA56302.1| D-aspartate oxidase [Clonorchis sinensis]	down
Cluster-2852.55989.orf1	len=267 frame:3 start:6 end:806 gi|358340041|dbj|GAA47986.1| UPF0428 protein CXorf56 homolog [Clonorchis sinensis]	Invariant
Cluster-2852.5607.orf1	len=239 frame:2 start:2 end:718 gi|56757978|gb|AAW27129.1| SJCHGC06305 protein [Schistosoma japonicum]	Invariant
Cluster-2852.56090.orf1	len=332 frame:-1 start:1384 end:389 gi|358340304|dbj|GAA48227.1| U1 small nuclear ribonucleoprotein A [Clonorchis sinensis]	Invariant
Cluster-2852.79762.orf1	len=340 frame:-2 start:3023 end:2004 gi|684376980|ref|XP_009165568.1| hypothetical protein T265_02940 [Opisthorchis viverrini]>gi|663054775|gb|KER30702.1| hypothetical protein T265_02940 [Opisthorchis viverrini]	Invariant
Cluster-2852.56139.orf1	len=256 frame:-1 start:1052 end:285 gi|358332098|dbj|GAA50813.1| pseudouridine-5'-monophosphatase [Clonorchis sinensis]	down
Cluster-2852.56141.orf2	len=636 frame:3 start:552 end:2459 gi|684372507|ref|XP_009164128.1| hypothetical protein T265_01774 [Opisthorchis viverrini]>gi|663056252|gb|KER32159.1| hypothetical protein T265_01774 [Opisthorchis viverrini]	Invariant
Cluster-2852.64340.orf1	len=312 frame:-3 start:1613 end:678 gi|358337210|dbj|GAA30701.2| minichromosome maintenance protein 6 [Clonorchis sinensis]	Invariant
Cluster-2852.62764.orf1	len=374 frame:1 start:19 end:1140 gi|358254593|dbj|GAA55890.1| mannose-1-phosphate guanylyltransferase [Clonorchis sinensis]	up
Cluster-2852.56182	len=86 start:1 end:256; minus strand	Invariant
Cluster-2852.56201	len=348 start:1 end:1042; minus strand	up
Cluster-2852.58752	len=85 start:289 end:543; minus strand	Invariant
Cluster-2852.56219.orf1	len=498 frame:-2 start:1716 end:223 gi|358256571|dbj|GAA50130.1| hypothetical protein CLF_104102, partial [Clonorchis sinensis]	down
Cluster-2852.80013	len=350 start:270 end:1317; minus strand	down
Cluster-2852.56227.orf1	len=291 frame:-2 start:1308 end:436 gi|684380569|ref|XP_009166671.1| hypothetical protein T265_13333 [Opisthorchis viverrini]>gi|663053644|gb|KER29589.1| hypothetical protein T265_13333 [Opisthorchis viverrini]	Invariant
Cluster-2852.56254	len=76 start:1 end:229; minus strand	Invariant
Cluster-2852.76614.orf1	len=623 frame:1 start:1 end:1869 gi|684369964|ref|XP_009163306.1| hypothetical protein T265_01099 [Opisthorchis viverrini]>gi|663057120|gb|KER33019.1| hypothetical protein T265_01099 [Opisthorchis viverrini]	down
Cluster-2852.56324.orf1	len=1345 frame:3 start:498 end:4532 gi|684394012|ref|XP_009170773.1| hypothetical protein T265_14202, partial [Opisthorchis viverrini]>gi|663049457|gb|KER25502.1| hypothetical protein T265_14202, partial [Opisthorchis viverrini]	Invariant
Cluster-2852.56360.orf1	len=742 frame:3 start:3 end:2228 gi|684365659|ref|XP_009161954.1| hypothetical protein T265_00033 [Opisthorchis viverrini]>gi|663058274|gb|KER34163.1| hypothetical protein T265_00033 [Opisthorchis viverrini]	down
Cluster-2852.56404	len=155 start:1150 end:1612; minus strand	Invariant
Cluster-2852.56453	len=96 start:1 end:287; minus strand	Invariant
Cluster-2852.56490.orf2	len=225 frame:3 start:117 end:791 gi|443726572|gb|ELU13691.1| hypothetical protein CAPTEDRAFT_150652 [Capitella teleta]	Invariant
Cluster-2852.56525.orf1	len=170 frame:-3 start:564 end:55 gi|684372867|ref|XP_009164240.1| hypothetical protein T265_12874, partial [Opisthorchis viverrini]>gi|663056118|gb|KER32026.1| hypothetical protein T265_12874, partial [Opisthorchis viverrini]	Invariant
Cluster-2852.56537.orf1	len=345 frame:-3 start:1299 end:265 gi|684407351|ref|XP_009175070.1| hypothetical protein T265_15151, partial [Opisthorchis viverrini]>gi|663044924|gb|KER21181.1| hypothetical protein T265_15151, partial [Opisthorchis viverrini]	down
Cluster-2852.70810.orf1	len=402 frame:1 start:1 end:1206 gi|844872422|ref|XP_012800795.1| Eukaryotic initiation factor 4A-I [Schistosoma haematobium]>gi|685966906|gb|KGB41033.1| Eukaryotic initiation factor 4A-I [Schistosoma haematobium]	Invariant
Cluster-2852.56596.orf1	len=167 frame:1 start:1 end:501 gi|358253866|dbj|GAA53874.1| hypothetical protein CLF_111479 [Clonorchis sinensis]	up
Cluster-2852.76855.orf1	len=466 frame:3 start:267 end:1664 gi|684403948|ref|XP_009173966.1| hypothetical protein T265_14889 [Opisthorchis viverrini]>gi|663046111|gb|KER22288.1| hypothetical protein T265_14889 [Opisthorchis viverrini]	Invariant
Cluster-2852.78230.orf1	len=379 frame:3 start:93 end:1229 gi|358333269|dbj|GAA51813.1| protein phosphatase 1B [Clonorchis sinensis]	Invariant
Cluster-2852.56639.orf1	len=79 frame:-1 start:238 end:2 gi|358342113|dbj|GAA49655.1| hypothetical protein CLF_103360 [Clonorchis sinensis]	Invariant
Cluster-2852.73916.orf1	len=918 frame:3 start:36 end:2789 gi|684375480|ref|XP_009165081.1| hypothetical protein T265_13025, partial [Opisthorchis viverrini]>gi|663055279|gb|KER31198.1| hypothetical protein T265_13025, partial [Opisthorchis viverrini]	down
Cluster-2852.5905	len=485 start:323 end:1777; minus strand	Invariant
Cluster-2852.82876.orf1	len=178 frame:3 start:411 end:944 gi|56758210|gb|AAW27245.1| SJCHGC06169 protein [Schistosoma japonicum]>gi|226476704|emb|CAX72244.1| TAF9 RNA polymerase II, TATA box binding protein (TBP)-associated factor [Schistosoma japonicum]	Invariant
Cluster-2852.56726.orf1	len=299 frame:3 start:3 end:899 gi|358340973|dbj|GAA43107.2| hypothetical protein CLF_101998 [Clonorchis sinensis]	Invariant
Cluster-2852.56734.orf1	len=116 frame:-3 start:440 end:93 gi|21489590|gb|AAM55183.1| unknown [Clonorchis sinensis]	up
Cluster-2852.56794	len=473 start:1 end:1418; minus strand	up
Cluster-2852.56797.orf1	len=50 frame:-3 start:238 end:89 gi|684372067|ref|XP_009163985.1| hypothetical protein T265_01655 [Opisthorchis viverrini]>gi|663056315|gb|KER32221.1| hypothetical protein T265_01655 [Opisthorchis viverrini]	Invariant
Cluster-2852.56851.orf1	len=164 frame:3 start:216 end:707 gi|358339385|dbj|GAA42437.2| Golgi-associated plant pathogenesis-related protein 1 [Clonorchis sinensis]	up
Cluster-2852.56888.orf1	len=698 frame:1 start:10 end:2103 gi|684412560|ref|XP_009176844.1| hypothetical protein T265_15549, partial [Opisthorchis viverrini]>gi|663042922|gb|KER19410.1| hypothetical protein T265_15549, partial [Opisthorchis viverrini]	Invariant
Cluster-2852.56895	len=202 start:21 end:626; minus strand	Invariant
Cluster-2852.56909.orf1	len=174 frame:-1 start:609 end:88 gi|56755397|gb|AAW25878.1| SJCHGC05781 protein [Schistosoma japonicum]	Invariant
Cluster-2852.56993.orf1	len=467 frame:3 start:45 end:1445 gi|358337326|dbj|GAA28823.2| NACHT LRR and PYD domains-containing protein 9 [Clonorchis sinensis]	up
Cluster-2852.57002.orf1	len=99 frame:-1 start:481 end:185 gi|684380068|ref|XP_009166519.1| hypothetical protein T265_03708 [Opisthorchis viverrini]>gi|663053747|gb|KER29690.1| hypothetical protein T265_03708 [Opisthorchis viverrini]	down
Cluster-2852.57020.orf1	len=264 frame:-3 start:1335 end:544 gi|358336680|dbj|GAA55137.1| 20S proteasome subunit alpha 3, partial [Clonorchis sinensis]	Invariant
Cluster-2852.5706.orf1	len=178 frame:-1 start:702 end:169 gi|349960292|dbj|GAA31432.1| universal stress protein YxiE [Clonorchis sinensis]	Invariant
Cluster-2852.57071.orf2	len=434 frame:2 start:413 end:1714 gi|358333557|dbj|GAA52044.1| hypothetical protein CLF_107261 [Clonorchis sinensis]	Invariant
Cluster-2852.57096.orf1	len=165 frame:3 start:3 end:497 gi|684410248|ref|XP_009176010.1| hypothetical protein T265_15365, partial [Opisthorchis viverrini]>gi|663043889|gb|KER20234.1| hypothetical protein T265_15365, partial [Opisthorchis viverrini]	Invariant
Cluster-7784.0.orf1	len=121 frame:-1 start:393 end:31 gi|226470970|emb|CAX76918.1| Ribosomal protein S25 [Schistosoma japonicum]	up
Cluster-2852.57140	len=470 start:199 end:1608; minus strand	Invariant
Cluster-2852.57212.orf1	len=385 frame:3 start:3 end:1157 gi|358333046|dbj|GAA29237.2| hypothetical protein CLF_106529, partial [Clonorchis sinensis]	down
Cluster-2852.57219	len=677 start:149 end:2178; minus strand	down
Cluster-2852.57225.orf1	len=843 frame:2 start:476 end:3004 gi|358342292|dbj|GAA27551.2| probable beta-D-xylosidase 7 [Clonorchis sinensis]	down
Cluster-2852.59234	len=120 start:79 end:438; minus strand	Invariant
Cluster-2852.57313.orf1	len=671 frame:-1 start:2627 end:615 gi|358332833|dbj|GAA51443.1| atypical protein kinase C [Clonorchis sinensis]	Invariant
Cluster-2852.57343.orf1	len=1388 frame:3 start:6 end:4169 gi|358340409|dbj|GAA48308.1| ATP-dependent RNA helicase DDX20 [Clonorchis sinensis]	Invariant
Cluster-2852.57355.orf1	len=206 frame:-3 start:1051 end:434 gi|684398557|ref|XP_009172215.1| hypothetical protein T265_08216 [Opisthorchis viverrini]>gi|663047956|gb|KER24051.1| hypothetical protein T265_08216 [Opisthorchis viverrini]	Invariant
Cluster-2852.57357	len=117 start:228 end:580; minus strand	Invariant
Cluster-2852.57402.orf2	len=771 frame:-2 start:2534 end:222 gi|358341352|dbj|GAA49055.1| dynein heavy chain 10 axonemal, partial [Clonorchis sinensis]	up
Cluster-2852.57423.orf1	len=1255 frame:1 start:109 end:3873 gi|358341754|dbj|GAA49349.1| ATP-binding cassette subfamily B (MDR/TAP) member 1 [Clonorchis sinensis]	Invariant
Cluster-2852.57476.orf1	len=215 frame:3 start:9 end:653 gi|684411021|ref|XP_009176258.1| hypothetical protein T265_11361 [Opisthorchis viverrini]>gi|663043616|gb|KER19994.1| hypothetical protein T265_11361 [Opisthorchis viverrini]	Invariant
Cluster-2852.57501.orf1	len=194 frame:2 start:2 end:583 gi|358332316|dbj|GAA28508.2| vacuolar protein-sorting-associated protein 4 [Clonorchis sinensis]	Invariant
Cluster-2852.57572.orf1	len=389 frame:-2 start:1692 end:526 gi|358254389|dbj|GAA55102.1| p38 MAP kinase [Clonorchis sinensis]	down
Cluster-2852.57638	len=348 start:1 end:1043; minus strand	Invariant
Cluster-2852.57657.orf1	len=269 frame:-2 start:3149 end:2343 gi|358253188|dbj|GAA52409.1| calcium/calmodulin-dependent protein kinase (CaM kinase) II [Clonorchis sinensis]	down
Cluster-2852.57663.orf1	len=803 frame:2 start:47 end:2455 gi|684390897|ref|XP_009169816.1| hypothetical protein T265_13995, partial [Opisthorchis viverrini]>gi|663050448|gb|KER26465.1| hypothetical protein T265_13995, partial [Opisthorchis viverrini]	Invariant
Cluster-2852.57697.orf1	len=257 frame:1 start:10 end:780 gi|358335446|dbj|GAA33803.2| erlin-2, partial [Clonorchis sinensis]	Invariant
Cluster-2852.57771.orf1	len=524 frame:-2 start:1572 end:1 gi|684386253|ref|XP_009168411.1| hypothetical protein T265_05203 [Opisthorchis viverrini]>gi|663051863|gb|KER27846.1| hypothetical protein T265_05203 [Opisthorchis viverrini]	down
Cluster-2852.57772.orf1	len=803 frame:2 start:11 end:2419 gi|684386253|ref|XP_009168411.1| hypothetical protein T265_05203 [Opisthorchis viverrini]>gi|663051863|gb|KER27846.1| hypothetical protein T265_05203 [Opisthorchis viverrini]	down
Cluster-2852.66066.orf2	len=272 frame:2 start:1151 end:1966 gi|358332466|dbj|GAA51117.1| 3-hydroxyisobutyryl-CoA hydrolase [Clonorchis sinensis]	Invariant
Cluster-2852.74196.orf1	len=641 frame:-1 start:2308 end:386 gi|684395740|ref|XP_009171303.1| hypothetical protein T265_07502 [Opisthorchis viverrini]>gi|663048876|gb|KER24938.1| hypothetical protein T265_07502 [Opisthorchis viverrini]	Invariant
Cluster-2852.57934.orf1	len=981 frame:2 start:8 end:2950 gi|358338116|dbj|GAA30009.2| STE20-like serine/threonine-protein kinase [Clonorchis sinensis]	up
Cluster-2852.57943.orf1	len=302 frame:3 start:3 end:908 gi|358342532|dbj|GAA28173.2| hypothetical protein CLF_103881 [Clonorchis sinensis]	Invariant
Cluster-2852.78870.orf1	len=333 frame:3 start:528 end:1526 gi|358341916|dbj|GAA29104.2| adenylosuccinate synthase [Clonorchis sinensis]	Invariant
Cluster-2852.79531.orf1	len=135 frame:-2 start:672 end:268 gi|684401848|ref|XP_009173282.1| hypothetical protein T265_09049 [Opisthorchis viverrini]>gi|663046823|gb|KER22964.1| hypothetical protein T265_09049 [Opisthorchis viverrini]	Invariant
Cluster-2852.9571.orf1	len=98 frame:-2 start:578 end:285 gi|350022705|dbj|GAA37562.1| barrier-to-autointegration factor [Clonorchis sinensis]	Invariant
Cluster-2852.58133.orf1	len=700 frame:-2 start:2191 end:92 gi|684372979|ref|XP_009164275.1| hypothetical protein T265_01885 [Opisthorchis viverrini]>gi|663056041|gb|KER31950.1| hypothetical protein T265_01885 [Opisthorchis viverrini]	Invariant
Cluster-2852.58186.orf1	len=587 frame:-1 start:2086 end:326 gi|358334274|dbj|GAA52705.1| kelch-like protein 2 [Clonorchis sinensis]	Invariant
Cluster-2852.76261.orf1	len=293 frame:1 start:76 end:954 gi|684373385|ref|XP_009164406.1| hypothetical protein T265_12896, partial [Opisthorchis viverrini]>gi|663055934|gb|KER31844.1| hypothetical protein T265_12896, partial [Opisthorchis viverrini]	down
Cluster-2852.58216	len=24 start:151 end:222; minus strand	up
Cluster-2852.64825.orf1	len=350 frame:1 start:10 end:1059 gi|353233097|emb|CCD80452.1| putative spfh domain protein 1 precursor [Schistosoma mansoni]	Invariant
Cluster-2852.58293.orf1	len=413 frame:-2 start:1352 end:114 gi|358333862|dbj|GAA32436.2| flap endonuclease-1 [Clonorchis sinensis]	Invariant
Cluster-2852.58294.orf1	len=299 frame:1 start:4 end:900 gi|684411783|ref|XP_009176505.1| hypothetical protein T265_15462, partial [Opisthorchis viverrini]>gi|663043334|gb|KER19748.1| hypothetical protein T265_15462, partial [Opisthorchis viverrini]	Invariant
Cluster-2852.58327	len=855 start:227 end:2793; minus strand	Invariant
Cluster-2852.58343.orf1	len=229 frame:-2 start:752 end:66 gi|684367999|ref|XP_009162691.1| hypothetical protein T265_00599 [Opisthorchis viverrini]>gi|663057589|gb|KER33483.1| hypothetical protein T265_00599 [Opisthorchis viverrini]	Invariant
Cluster-2852.58346	len=491 start:74 end:1546; minus strand	down
Cluster-2852.58348	len=1262 start:436 end:4226; minus strand	down
Cluster-2852.5835.orf1	len=142 frame:2 start:2 end:427 gi|358338585|dbj|GAA33808.2| peptidyl-prolyl cis-trans isomerase-like 1 [Clonorchis sinensis]	up
Cluster-2852.58353	len=147 start:427 end:867; minus strand	Invariant
Cluster-2852.74874.orf2	len=551 frame:1 start:25 end:1677 gi|29841020|gb|AAP06033.1| SJCHGC02103 protein [Schistosoma japonicum]	Invariant
Cluster-2852.80410.orf2	len=277 frame:-1 start:2857 end:2027 gi|29841020|gb|AAP06033.1| SJCHGC02103 protein [Schistosoma japonicum]	down
Cluster-2852.58505.orf1	len=203 frame:-1 start:1281 end:673 gi|684369589|ref|XP_009163182.1| hypothetical protein T265_01003 [Opisthorchis viverrini]>gi|663057214|gb|KER33112.1| hypothetical protein T265_01003 [Opisthorchis viverrini]	up
Cluster-2852.58539.orf1	len=1317 frame:-3 start:3951 end:1 gi|844866011|ref|XP_012799209.1| Dynein heavy chain 7, axonemal [Schistosoma haematobium]>gi|685964523|gb|KGB39450.1| Dynein heavy chain 7, axonemal [Schistosoma haematobium]	Invariant
Cluster-2852.58593.orf1	len=444 frame:2 start:146 end:1477 gi|358338346|dbj|GAA56712.1| succinyl-CoA synthetase beta subunit [Clonorchis sinensis]	down
Cluster-2852.58606.orf1	len=106 frame:1 start:1 end:318 gi|358339628|dbj|GAA47653.1| hypothetical protein CLF_100634 [Clonorchis sinensis]	Invariant
Cluster-2852.58618.orf1	len=429 frame:-2 start:1715 end:429 gi|358336809|dbj|GAA27834.2| nucleolin [Clonorchis sinensis]	Invariant
Cluster-2852.58650	len=142 start:360 end:784; minus strand	Invariant
Cluster-2852.58682.orf1	len=243 frame:-2 start:1117 end:389 gi|684387134|ref|XP_009168681.1| hypothetical protein T265_05419 [Opisthorchis viverrini]>gi|663051620|gb|KER27609.1| hypothetical protein T265_05419 [Opisthorchis viverrini]	Invariant
Cluster-2852.80378.orf1	len=246 frame:3 start:288 end:1025 gi|358337607|dbj|GAA55965.1| hypothetical protein CLF_109499 [Clonorchis sinensis]	Invariant
Cluster-2852.58754.orf1	len=232 frame:-2 start:928 end:233 gi|684368558|ref|XP_009162863.1| hypothetical protein T265_00750 [Opisthorchis viverrini]>gi|663057551|gb|KER33446.1| hypothetical protein T265_00750 [Opisthorchis viverrini]	Invariant
Cluster-2852.58802	len=587 start:97 end:1856; minus strand	down
Cluster-2852.58815.orf1	len=119 frame:2 start:164 end:520 gi|684406304|ref|XP_009174736.1| hypothetical protein T265_10178 [Opisthorchis viverrini]>gi|663045280|gb|KER21511.1| hypothetical protein T265_10178 [Opisthorchis viverrini]	Invariant
Cluster-2852.78616.orf2	len=283 frame:3 start:990 end:1838 gi|358254336|dbj|GAA54676.1| methionyl-tRNA synthetase [Clonorchis sinensis]	down
Cluster-2852.58861.orf1	len=435 frame:2 start:38 end:1342 gi|589938538|ref|XP_006982019.1| PREDICTED: branched-chain-amino-acid aminotransferase, mitochondrial [Peromyscus maniculatus bairdii]	Invariant
Cluster-2852.84419.orf1	len=349 frame:-2 start:1167 end:121 gi|358335103|dbj|GAA53567.1| nuclear GTP-binding protein [Clonorchis sinensis]	Invariant
Cluster-2852.72167.orf1	len=215 frame:2 start:53 end:697 gi|684408660|ref|XP_009175494.1| hypothetical protein T265_10763 [Opisthorchis viverrini]>gi|663044471|gb|KER20765.1| hypothetical protein T265_10763 [Opisthorchis viverrini]	up
Cluster-2852.58888.orf1	len=352 frame:-3 start:1346 end:291 gi|358341561|dbj|GAA37330.2| cathepsin B-like cysteine proteinase [Clonorchis sinensis]	up
Cluster-2852.81778.orf1	len=449 frame:1 start:100 end:1446 gi|684381178|ref|XP_009166850.1| hypothetical protein T265_03979 [Opisthorchis viverrini]>gi|663053462|gb|KER29411.1| hypothetical protein T265_03979 [Opisthorchis viverrini]	down
Cluster-2852.58907.orf1	len=215 frame:-2 start:801 end:157 gi|684379930|ref|XP_009166479.1| hypothetical protein T265_03673 [Opisthorchis viverrini]>gi|663053821|gb|KER29763.1| hypothetical protein T265_03673 [Opisthorchis viverrini]	Invariant
Cluster-2852.58926	len=541 start:1 end:1622; minus strand	up
Cluster-2852.67908.orf1	len=193 frame:1 start:232 end:810 gi|684402190|ref|XP_009173393.1| hypothetical protein T265_09132 [Opisthorchis viverrini]>gi|358341208|dbj|GAA48944.1| Ras homolog gene family member A [Clonorchis sinensis]>gi|663046710|gb|KER22856.1| hypothetical protein T265_09132 [Opisthorchis viverrini]	Invariant
Cluster-2852.84780.orf1	len=491 frame:1 start:145 end:1617 gi|358338376|dbj|GAA56756.1| septin-7, partial [Clonorchis sinensis]	Invariant
Cluster-2852.58983.orf1	len=160 frame:-1 start:655 end:176 gi|684402950|ref|XP_009173640.1| hypothetical protein T265_14812, partial [Opisthorchis viverrini]>gi|663046468|gb|KER22626.1| hypothetical protein T265_14812, partial [Opisthorchis viverrini]	down
Cluster-2852.58991.orf1	len=328 frame:2 start:17 end:1000 gi|358335065|dbj|GAA53524.1| chitinase [Clonorchis sinensis]	up
Cluster-2852.58999	len=305 start:1 end:915; minus strand	Invariant
Cluster-2852.59008.orf1	len=492 frame:-2 start:1776 end:301 gi|358334832|dbj|GAA53258.1| glutathione synthetase [Clonorchis sinensis]	up
Cluster-2852.59028.orf1	len=149 frame:1 start:1 end:447 gi|684394710|ref|XP_009170989.1| hypothetical protein T265_07251 [Opisthorchis viverrini]>gi|663049213|gb|KER25265.1| hypothetical protein T265_07251 [Opisthorchis viverrini]	Invariant
Cluster-2852.73255.orf1	len=204 frame:2 start:59 end:670 gi|684398663|ref|XP_009172250.1| hypothetical protein T265_08239 [Opisthorchis viverrini]>gi|663047896|gb|KER23993.1| hypothetical protein T265_08239 [Opisthorchis viverrini]	Invariant
Cluster-2852.59157.orf1	len=255 frame:3 start:51 end:815 gi|358333152|dbj|GAA33796.2| hypothetical protein CLF_106678 [Clonorchis sinensis]	up
Cluster-2852.62304.orf1	len=248 frame:3 start:3 end:746 gi|684374245|ref|XP_009164680.1| hypothetical protein T265_02228 [Opisthorchis viverrini]>gi|663055678|gb|KER31592.1| hypothetical protein T265_02228 [Opisthorchis viverrini]	down
Cluster-2852.59217.orf1	len=679 frame:1 start:16 end:2052 gi|684400933|ref|XP_009172992.1| hypothetical protein T265_08816 [Opisthorchis viverrini]>gi|663047116|gb|KER23244.1| hypothetical protein T265_08816 [Opisthorchis viverrini]	down
Cluster-2852.59240.orf1	len=226 frame:1 start:85 end:762 gi|684409034|ref|XP_009175615.1| hypothetical protein T265_10862 [Opisthorchis viverrini]>gi|663044331|gb|KER20637.1| hypothetical protein T265_10862 [Opisthorchis viverrini]	Invariant
Cluster-2852.59245.orf1	len=518 frame:-2 start:1803 end:250 gi|358336850|dbj|GAA55311.1| UPF0364 protein C6orf211 homolog, partial [Clonorchis sinensis]	Invariant
Cluster-2852.59283.orf1	len=529 frame:3 start:3 end:1589 gi|358341380|dbj|GAA49076.1| endoplasmin, partial [Clonorchis sinensis]	Invariant
Cluster-2852.59304.orf1	len=358 frame:3 start:3 end:1076 gi|358336854|dbj|GAA33230.2| myelin proteolipid-related [Clonorchis sinensis]	down
Cluster-2852.59311.orf1	len=337 frame:1 start:67 end:1077 gi|358256305|dbj|GAA57767.1| WD repeat and FYVE domain-containing protein 2, partial [Clonorchis sinensis]	Invariant
Cluster-2852.59319.orf2	len=210 frame:3 start:246 end:875 gi|238662527|emb|CAZ33464.1| der1-like protein, derlin [Schistosoma mansoni]	up
Cluster-2852.59325.orf1	len=132 frame:1 start:1 end:396 gi|358332036|dbj|GAA32554.2| NAD dependent epimerase/dehydratase [Clonorchis sinensis]	Invariant
Cluster-2852.70343	len=339 start:272 end:1287; minus strand	down
Cluster-2852.78297	len=281 start:673 end:1514; minus strand	Invariant
Cluster-2852.81401.orf1	len=540 frame:-1 start:2458 end:839 gi|358336649|dbj|GAA32880.2| leucine-rich repeat protein soc-2 homolog [Clonorchis sinensis]	Invariant
Cluster-2852.59365.orf1	len=437 frame:-3 start:1448 end:138 gi|358254570|dbj|GAA55844.1| negative elongation factor A [Clonorchis sinensis]	up
Cluster-2852.59405.orf2	len=683 frame:-3 start:3580 end:1532 gi|358333732|dbj|GAA32450.2| hypothetical protein CLF_107596 [Clonorchis sinensis]	Invariant
Cluster-2852.59406.orf1	len=530 frame:-2 start:1978 end:389 gi|684405087|ref|XP_009174339.1| hypothetical protein T265_09870 [Opisthorchis viverrini]>gi|663045715|gb|KER21917.1| hypothetical protein T265_09870 [Opisthorchis viverrini]	Invariant
Cluster-2852.59413	len=327 start:92 end:1072; minus strand	Invariant
Cluster-2852.59416.orf1	len=129 frame:2 start:113 end:499 gi|684387936|ref|XP_009168921.1| hypothetical protein T265_05605 [Opisthorchis viverrini]>gi|663051366|gb|KER27361.1| hypothetical protein T265_05605 [Opisthorchis viverrini]	Invariant
Cluster-2852.59418	len=610 start:215 end:2044; minus strand	Invariant
Cluster-2852.59426	len=18 start:81 end:135; minus strand	Invariant
Cluster-2852.59485	len=80 start:171 end:410; minus strand	Invariant
Cluster-2852.59671.orf1	len=158 frame:-3 start:910 end:437 gi|358332415|dbj|GAA51082.1| hypothetical protein CLF_105547 [Clonorchis sinensis]	Invariant
Cluster-2852.59717.orf1	len=116 frame:3 start:33 end:380 gi|831758748|ref|XP_012749438.1| hypothetical protein SAMD00019534_109550, partial [Acytostelium subglobosum LB1]>gi|735850267|dbj|GAM27779.1| hypothetical protein SAMD00019534_109550, partial [Acytostelium subglobosum LB1]	up
Cluster-2852.59769.orf1	len=558 frame:-1 start:3065 end:1392 gi|684366736|ref|XP_009162302.1| hypothetical protein T265_00293 [Opisthorchis viverrini]>gi|663057948|gb|KER33839.1| hypothetical protein T265_00293 [Opisthorchis viverrini]	up
Cluster-2852.59777	len=111 start:27 end:359; minus strand	Invariant
Cluster-2852.59778.orf1	len=165 frame:-1 start:1497 end:1003 gi|349952110|dbj|GAA30711.1| universal stress protein MSMEG_3950 [Clonorchis sinensis]	up
Cluster-2852.59786.orf1	len=674 frame:-1 start:3546 end:1525 gi|684379726|ref|XP_009166416.1| hypothetical protein T265_03617 [Opisthorchis viverrini]>gi|663053880|gb|KER29821.1| hypothetical protein T265_03617 [Opisthorchis viverrini]	Invariant
Cluster-2852.85165	len=603 start:172 end:1977; minus strand	Invariant
Cluster-2852.59783.orf1	len=688 frame:-3 start:2205 end:142 gi|358334524|dbj|GAA32061.2| F-box and WD-40 domain protein 10 [Clonorchis sinensis]	Invariant
Cluster-2852.65568.orf1	len=180 frame:-2 start:931 end:392 gi|358333766|dbj|GAA52233.1| hypothetical protein CLF_107652 [Clonorchis sinensis]	up
Cluster-2852.62410.orf1	len=160 frame:2 start:140 end:619 gi|684412654|ref|XP_009176891.1| hypothetical protein T265_11842 [Opisthorchis viverrini]>gi|663042855|gb|KER19359.1| hypothetical protein T265_11842 [Opisthorchis viverrini]	up
Cluster-2852.59808.orf1	len=197 frame:-1 start:591 end:1 gi|358336137|dbj|GAA54703.1| WD repeat and SOCS box-containing protein 1 [Clonorchis sinensis]	up
Cluster-2852.59823.orf1	len=287 frame:-3 start:985 end:125 gi|358336150|dbj|GAA54715.1| deoxyribonuclease-1-like 2 [Clonorchis sinensis]	Invariant
Cluster-2852.71036.orf1	len=174 frame:-1 start:1110 end:589 gi|642120988|emb|CDQ64500.1| unnamed protein product [Oncorhynchus mykiss]	Invariant
Cluster-2852.59954	len=60 start:1 end:180; minus strand	Invariant
Cluster-2852.59955.orf1	len=241 frame:3 start:84 end:806 gi|358333317|dbj|GAA42954.2| tRNA-specific adenosine deaminase-like protein 3 [Clonorchis sinensis]	Invariant
Cluster-2852.59957.orf2	len=345 frame:-1 start:2230 end:1196 gi|820947133|emb|CFW94247.1| Eka-protein kinase A protein [Euperipatoides kanangrensis]	down
Cluster-2852.59966	len=101 start:62 end:364; minus strand	down
Cluster-2852.59992.orf1	len=206 frame:1 start:172 end:789 gi|358340836|dbj|GAA48646.1| ubiquitin carboxyl-terminal hydrolase L3 [Clonorchis sinensis]	Invariant
Cluster-2852.60004.orf1	len=747 frame:2 start:68 end:2308 gi|684379680|ref|XP_009166402.1| hypothetical protein T265_03603 [Opisthorchis viverrini]>gi|663053863|gb|KER29804.1| hypothetical protein T265_03603 [Opisthorchis viverrini]	Invariant
Cluster-2852.60051.orf1	len=188 frame:-1 start:788 end:225 gi|674590596|emb|CDS30486.1| single strand binding protein [Hymenolepis microstoma]	Invariant
Cluster-2852.60070.orf1	len=397 frame:3 start:3 end:1193 gi|358332564|dbj|GAA51199.1| major egg antigen [Clonorchis sinensis]	up
Cluster-2852.60080	len=390 start:1 end:1168; minus strand	Invariant
Cluster-2852.60098.orf1	len=166 frame:1 start:1 end:498 gi|684366733|ref|XP_009162301.1| hypothetical protein T265_00292 [Opisthorchis viverrini]>gi|663057947|gb|KER33838.1| hypothetical protein T265_00292 [Opisthorchis viverrini]	Invariant
Cluster-2852.60125	len=455 start:297 end:1662; minus strand	Invariant
Cluster-2852.60152.orf1	len=1211 frame:-1 start:3801 end:169 gi|358342218|dbj|GAA43147.2| pre-mRNA-splicing factor ATP-dependent RNA helicase PRP16 [Clonorchis sinensis]	Invariant
Cluster-2852.75750.orf1	len=424 frame:2 start:5 end:1276 gi|358335358|dbj|GAA28398.2| 5'-AMP-activated protein kinase subunit beta-2 [Clonorchis sinensis]	Invariant
Cluster-2852.60203	len=319 start:633 end:1587; minus strand	Invariant
Cluster-2852.60232.orf1	len=488 frame:-2 start:2089 end:626 gi|358252957|dbj|GAA51028.1| lysosomal acid phosphatase [Clonorchis sinensis]	down
Cluster-2852.60274.orf2	len=272 frame:-1 start:1341 end:526 gi|684381590|ref|XP_009166979.1| hypothetical protein T265_04069 [Opisthorchis viverrini]>gi|663053267|gb|KER29219.1| hypothetical protein T265_04069 [Opisthorchis viverrini]	up
Cluster-2852.73661.orf1	len=693 frame:-3 start:2915 end:837 gi|684409447|ref|XP_009175750.1| hypothetical protein T265_10963 [Opisthorchis viverrini]>gi|663044173|gb|KER20493.1| hypothetical protein T265_10963 [Opisthorchis viverrini]	Invariant
Cluster-2852.60290.orf1	len=1024 frame:3 start:57 end:3128 gi|358335089|dbj|GAA37004.2| ankyrin [Clonorchis sinensis]	Invariant
Cluster-2852.60343.orf1	len=155 frame:2 start:221 end:685 gi|762112529|ref|XP_011439006.1| PREDICTED: ADP-ribosylation factor-like protein 8A [Crassostrea gigas]>gi|405978322|gb|EKC42723.1| ADP-ribosylation factor-like protein 8A [Crassostrea gigas]	down
Cluster-2852.60356.orf1	len=84 frame:-2 start:254 end:3 gi|358338711|dbj|GAA57248.1| protein FAM115 [Clonorchis sinensis]	Invariant
Cluster-2852.60389	len=89 start:94 end:358; minus strand	Invariant
Cluster-2852.60407.orf1	len=298 frame:2 start:14 end:907 gi|358342530|dbj|GAA49976.1| caspase-3 [Clonorchis sinensis]	Invariant
Cluster-2852.60411.orf2	len=288 frame:2 start:155 end:1018 gi|358332337|dbj|GAA51005.1| carbonyl reductase [NADPH] 1, partial [Clonorchis sinensis]	Invariant
Cluster-2852.73199	len=250 start:1 end:749; minus strand	up
Cluster-2852.60421.orf1	len=403 frame:-3 start:1565 end:357 gi|358255496|dbj|GAA57190.1| peroxisomal 3 2-trans-enoyl-CoA isomerase [Clonorchis sinensis]	down
Cluster-2852.60430	len=550 start:659 end:2307; minus strand	Invariant
Cluster-2852.60461.orf1	len=254 frame:3 start:3 end:764 gi|325459336|gb|ADZ13685.1| surface membrane antigen [Clonorchis sinensis]	Invariant
Cluster-2852.60512.orf1	len=77 frame:-3 start:924 end:694 gi|358340103|dbj|GAA48065.1| RNA 3'-terminal phosphate cyclase, partial [Clonorchis sinensis]	Invariant
Cluster-2852.72016.orf1	len=370 frame:-3 start:1791 end:682 gi|358340103|dbj|GAA48065.1| RNA 3'-terminal phosphate cyclase, partial [Clonorchis sinensis]	Invariant
Cluster-2852.60526	len=537 start:35 end:1644; minus strand	Invariant
Cluster-2852.60530	len=370 start:35 end:1143; minus strand	Invariant
Cluster-2852.69610.orf1	len=188 frame:-1 start:592 end:29 gi|684388016|ref|XP_009168944.1| hypothetical protein T265_05621 [Opisthorchis viverrini]>gi|663051300|gb|KER27296.1| hypothetical protein T265_05621 [Opisthorchis viverrini]	Invariant
Cluster-2852.60586.orf1	len=1211 frame:1 start:103 end:3735 gi|358333901|dbj|GAA52360.1| alanyl-tRNA synthetase [Clonorchis sinensis]	Invariant
Cluster-2852.60679.orf1	len=377 frame:2 start:32 end:1162 gi|844864752|ref|XP_012798931.1| Mannose-1-phosphate guanyltransferase beta [Schistosoma haematobium]>gi|685964114|gb|KGB39171.1| Mannose-1-phosphate guanyltransferase beta [Schistosoma haematobium]	Invariant
Cluster-2852.60691.orf2	len=384 frame:-1 start:1843 end:692 gi|684408832|ref|XP_009175550.1| hypothetical protein T265_10810 [Opisthorchis viverrini]>gi|663044397|gb|KER20696.1| hypothetical protein T265_10810 [Opisthorchis viverrini]	Invariant
Cluster-2852.60701.orf1	len=493 frame:1 start:85 end:1563 gi|358254964|dbj|GAA56656.1| hypothetical protein CLF_111325 [Clonorchis sinensis]	Invariant
Cluster-2852.80613.orf1	len=528 frame:2 start:2 end:1585 gi|358334816|dbj|GAA53249.1| tetratricopeptide repeat protein 14 [Clonorchis sinensis]	Invariant
Cluster-2852.73577	len=533 start:312 end:1912; minus strand	Invariant
Cluster-2852.60784	len=78 start:388 end:622; minus strand	Invariant
Cluster-2852.6079.orf1	len=124 frame:-2 start:372 end:1 gi|684380183|ref|XP_009166556.1| hypothetical protein T265_03745 [Opisthorchis viverrini]>gi|663053786|gb|KER29729.1| hypothetical protein T265_03745 [Opisthorchis viverrini]	Invariant
Cluster-2852.60791	len=1966 start:120 end:6015; minus strand	Invariant
Cluster-2852.60793	len=424 start:907 end:2176; minus strand	Invariant
Cluster-2852.60804.orf1	len=243 frame:2 start:2 end:730 gi|684373265|ref|XP_009164367.1| hypothetical protein T265_01965 [Opisthorchis viverrini]>gi|663055966|gb|KER31876.1| hypothetical protein T265_01965 [Opisthorchis viverrini]	Invariant
Cluster-2852.60816.orf1	len=143 frame:3 start:60 end:488 gi|674567131|emb|CDS18478.1| Brain protein 44 protein [Echinococcus granulosus]	Invariant
Cluster-2852.60820	len=75 start:1 end:226; minus strand	down
Cluster-2852.60884	len=106 start:328 end:643; minus strand	up
Cluster-2852.60912.orf1	len=439 frame:-3 start:1574 end:258 gi|684402061|ref|XP_009173350.1| hypothetical protein T265_09098 [Opisthorchis viverrini]>gi|663046748|gb|KER22892.1| hypothetical protein T265_09098 [Opisthorchis viverrini]	Invariant
Cluster-2852.60924.orf1	len=287 frame:-2 start:1108 end:248 gi|349934952|dbj|GAA29399.1| PCTP-like protein [Clonorchis sinensis]	Invariant
Cluster-2852.60953.orf1	len=810 frame:-1 start:2790 end:361 gi|358338487|dbj|GAA40636.2| hepatocyte growth factor-regulated tyrosine kinase substrate [Clonorchis sinensis]	Invariant
Cluster-2852.60981.orf1	len=545 frame:3 start:93 end:1727 gi|358339279|dbj|GAA33345.2| tissue factor pathway inhibitor 2 [Clonorchis sinensis]	Invariant
Cluster-2852.61067	len=1001 start:1 end:2999; minus strand	up
Cluster-2852.61068.orf1	len=598 frame:-1 start:1795 end:2 gi|358333937|dbj|GAA52395.1| very low-density lipoprotein receptor [Clonorchis sinensis]	Invariant
Cluster-2852.61087.orf1	len=616 frame:-2 start:2098 end:251 gi|684402238|ref|XP_009173408.1| hypothetical protein T265_14769 [Opisthorchis viverrini]>gi|663046721|gb|KER22867.1| hypothetical protein T265_14769 [Opisthorchis viverrini]	Invariant
Cluster-2852.61116.orf2	len=1340 frame:-2 start:4161 end:142 gi|358333158|dbj|GAA51715.1| hypothetical protein CLF_106683 [Clonorchis sinensis]	up
Cluster-2852.61141.orf1	len=591 frame:-1 start:2079 end:307 gi|684388053|ref|XP_009168955.1| hypothetical protein T265_05632 [Opisthorchis viverrini]>gi|663051312|gb|KER27308.1| hypothetical protein T265_05632 [Opisthorchis viverrini]	Invariant
Cluster-2852.67564.orf1	len=97 frame:-2 start:340 end:50 gi|684405110|ref|XP_009174345.1| hypothetical protein T265_14985, partial [Opisthorchis viverrini]>gi|663045721|gb|KER21923.1| hypothetical protein T265_14985, partial [Opisthorchis viverrini]	Invariant
Cluster-2852.61193.orf1	len=119 frame:-1 start:357 end:1 gi|684389199|ref|XP_009169305.1| hypothetical protein T265_05906 [Opisthorchis viverrini]>gi|663050915|gb|KER26920.1| hypothetical protein T265_05906 [Opisthorchis viverrini]	up
Cluster-2852.61194.orf1	len=1319 frame:-3 start:4512 end:556 gi|358333756|dbj|GAA52225.1| integrin alpha-7, partial [Clonorchis sinensis]	Invariant
Cluster-2852.61208.orf1	len=280 frame:3 start:120 end:959 gi|350645316|emb|CCD59939.1| troponin t, invertebrate, putative [Schistosoma mansoni]	up
Cluster-2852.61209.orf1	len=329 frame:2 start:221 end:1207 gi|358342444|dbj|GAA32316.2| troponin T, partial [Clonorchis sinensis]	up
Cluster-2852.76516.orf1	len=300 frame:-3 start:2452 end:1553 gi|226466588|emb|CAX69429.1| Palmitoyltransferase ZDHHC15 [Schistosoma japonicum]	down
Cluster-2852.61228.orf1	len=425 frame:-3 start:1646 end:372 gi|358339780|dbj|GAA47775.1| protein pelota [Clonorchis sinensis]	Invariant
Cluster-2852.82660.orf1	len=496 frame:3 start:3 end:1490 gi|358333682|dbj|GAA52165.1| galactokinase [Clonorchis sinensis]	down
Cluster-2852.87601.orf1	len=158 frame:-1 start:664 end:191 gi|353233013|emb|CCD80368.1| putative transcription factor btf3 [Schistosoma mansoni]	up
Cluster-2852.79570.orf1	len=394 frame:3 start:39 end:1220 gi|358332258|dbj|GAA30884.2| ATPase family AAA domain-containing protein 1-B [Clonorchis sinensis]	Invariant
Cluster-2852.67511.orf1	len=278 frame:-1 start:1160 end:327 gi|684396210|ref|XP_009171450.1| hypothetical protein T265_07618 [Opisthorchis viverrini]>gi|663048721|gb|KER24788.1| hypothetical protein T265_07618 [Opisthorchis viverrini]	down
Cluster-2852.61346.orf1	len=735 frame:-1 start:2637 end:433 gi|358340689|dbj|GAA48532.1| outer dense fiber protein 2 [Clonorchis sinensis]	Invariant
Cluster-2852.61384.orf1	len=371 frame:2 start:2 end:1114 gi|684375483|ref|XP_009165082.1| hypothetical protein T265_13026 [Opisthorchis viverrini]>gi|663055280|gb|KER31199.1| hypothetical protein T265_13026 [Opisthorchis viverrini]	down
Cluster-2852.78114.orf1	len=181 frame:1 start:94 end:636 gi|684382508|ref|XP_009167257.1| hypothetical protein T265_04294 [Opisthorchis viverrini]>gi|663053045|gb|KER29002.1| hypothetical protein T265_04294 [Opisthorchis viverrini]	Invariant
Cluster-2852.61387.orf1	len=375 frame:3 start:45 end:1169 gi|684377913|ref|XP_009165857.1| hypothetical protein T265_13172, partial [Opisthorchis viverrini]>gi|663054482|gb|KER30413.1| hypothetical protein T265_13172, partial [Opisthorchis viverrini]	Invariant
Cluster-2852.61402	len=335 start:1 end:1003; minus strand	up
Cluster-2852.61414.orf1	len=144 frame:3 start:27 end:458 gi|684406492|ref|XP_009174798.1| hypothetical protein T265_10225 [Opisthorchis viverrini]>gi|663045228|gb|KER21464.1| hypothetical protein T265_10225 [Opisthorchis viverrini]	up
Cluster-2852.61416.orf1	len=103 frame:2 start:2 end:310 gi|684382416|ref|XP_009167229.1| hypothetical protein T265_04266 [Opisthorchis viverrini]>gi|663053012|gb|KER28969.1| hypothetical protein T265_04266 [Opisthorchis viverrini]	up
Cluster-2852.61424.orf1	len=289 frame:-1 start:1033 end:167 gi|684393724|ref|XP_009170681.1| hypothetical protein T265_14188 [Opisthorchis viverrini]>gi|663049551|gb|KER25593.1| hypothetical protein T265_14188 [Opisthorchis viverrini]	down
Cluster-2852.61436.orf1	len=1007 frame:-2 start:3321 end:301 gi|684368696|ref|XP_009162905.1| hypothetical protein T265_00769 [Opisthorchis viverrini]>gi|663057363|gb|KER33259.1| hypothetical protein T265_00769 [Opisthorchis viverrini]	Invariant
Cluster-2852.61438.orf1	len=849 frame:-3 start:3188 end:642 gi|358339172|dbj|GAA36539.2| programmed cell death 6-interacting protein [Clonorchis sinensis]	Invariant
Cluster-2852.61496.orf1	len=268 frame:2 start:47 end:850 gi|358340541|dbj|GAA48411.1| growth factor receptor-binding protein 2 [Clonorchis sinensis]	up
Cluster-2852.61498.orf1	len=819 frame:1 start:22 end:2478 gi|684367329|ref|XP_009162488.1| hypothetical protein T265_00451 [Opisthorchis viverrini]>gi|663057885|gb|KER33777.1| hypothetical protein T265_00451 [Opisthorchis viverrini]	Invariant
Cluster-2852.61514.orf1	len=229 frame:-1 start:1229 end:543 gi|358338265|dbj|GAA56598.1| probable Ras-related protein Rab-4A [Clonorchis sinensis]	up
Cluster-2852.70190.orf1	len=288 frame:1 start:133 end:996 gi|360044003|emb|CCD81549.1| putative carbonyl reductase [Schistosoma mansoni]	Invariant
Cluster-2852.82747.orf1	len=649 frame:3 start:141 end:2087 gi|358253998|dbj|GAA54031.1| protein-L-isoaspartate O-methyltransferase domain-containing protein 2 [Clonorchis sinensis]	down
Cluster-2852.61621.orf1	len=398 frame:3 start:132 end:1325 gi|358254204|dbj|GAA54226.1| exosome complex component RRP4 [Clonorchis sinensis]	Invariant
Cluster-2852.77997.orf1	len=256 frame:-2 start:879 end:112 gi|684385222|ref|XP_009168096.1| hypothetical protein T265_04955 [Opisthorchis viverrini]>gi|663052139|gb|KER28115.1| hypothetical protein T265_04955 [Opisthorchis viverrini]	up
Cluster-2852.68123.orf1	len=506 frame:1 start:88 end:1605 gi|116242320|gb|ABJ89817.1| lysosomal pro-X carboxypeptidase [Clonorchis sinensis]	down
Cluster-2852.61645.orf1	len=731 frame:2 start:56 end:2248 gi|684391486|ref|XP_009169991.1| hypothetical protein T265_06459 [Opisthorchis viverrini]>gi|663050242|gb|KER26264.1| hypothetical protein T265_06459 [Opisthorchis viverrini]	Invariant
Cluster-2852.61647.orf1	len=1442 frame:2 start:2 end:4327 gi|358331543|dbj|GAA38392.2| cohesin complex subunit SA-1/2 [Clonorchis sinensis]	Invariant
Cluster-2852.66201.orf1	len=525 frame:1 start:28 end:1602 gi|844846119|ref|XP_012794487.1| Putative adenosylhomocysteinase 3 [Schistosoma haematobium]>gi|685958831|gb|KGB34720.1| Putative adenosylhomocysteinase 3 [Schistosoma haematobium]	down
Cluster-2852.75913.orf2	len=1008 frame:-2 start:3666 end:643 gi|358339149|dbj|GAA47265.1| anoctamin-1, partial [Clonorchis sinensis]	Invariant
Cluster-2852.61724.orf1	len=367 frame:2 start:716 end:1816 gi|684380502|ref|XP_009166651.1| hypothetical protein T265_03816 [Opisthorchis viverrini]>gi|663053673|gb|KER29618.1| hypothetical protein T265_03816 [Opisthorchis viverrini]	Invariant
Cluster-2852.72043.orf1	len=217 frame:-2 start:986 end:336 gi|684408169|ref|XP_009175336.1| hypothetical protein T265_15216, partial [Opisthorchis viverrini]>gi|663044627|gb|KER20907.1| hypothetical protein T265_15216, partial [Opisthorchis viverrini]	Invariant
Cluster-2852.75596.orf1	len=140 frame:2 start:140 end:559 gi|56759130|gb|AAW27705.1| SJCHGC03671 protein [Schistosoma japonicum]>gi|226480060|emb|CAX73326.1| Cytochrome b5 type B precursor [Schistosoma japonicum]	Invariant
Cluster-2852.61764.orf1	len=389 frame:3 start:36 end:1202 gi|358341221|dbj|GAA34581.2| protein FAM98A [Clonorchis sinensis]	Invariant
Cluster-2852.73040.orf1	len=334 frame:2 start:719 end:1720 gi|358340027|dbj|GAA29613.2| ribosome biogenesis protein BRX1 [Clonorchis sinensis]	Invariant
Cluster-2852.61829.orf1	len=101 frame:-2 start:305 end:3 gi|684375498|ref|XP_009165087.1| hypothetical protein T265_13031, partial [Opisthorchis viverrini]>gi|663055299|gb|KER31218.1| hypothetical protein T265_13031, partial [Opisthorchis viverrini]	Invariant
Cluster-2852.61852.orf1	len=153 frame:3 start:123 end:581 gi|358331785|dbj|GAA50546.1| serine/arginine-rich splicing factor 2 [Clonorchis sinensis]	up
Cluster-2852.61902.orf1	len=345 frame:-2 start:2636 end:1602 gi|358334345|dbj|GAA52794.1| mitochondrial carrier homolog 2 [Clonorchis sinensis]	Invariant
Cluster-2852.61909.orf1	len=399 frame:3 start:3 end:1199 gi|147900085|ref|NP_001087775.1| MGC84751 protein [Xenopus laevis]>gi|51895921|gb|AAH81209.1| MGC84751 protein [Xenopus laevis]	up
Cluster-2852.61923.orf1	len=603 frame:2 start:89 end:1897 gi|674567717|emb|CDS16828.1| dihydropyrimidinase [Echinococcus granulosus]	Invariant
Cluster-2852.61965	len=90 start:48 end:317; minus strand	Invariant
Cluster-2852.61982.orf1	len=239 frame:-1 start:797 end:81 gi|684370625|ref|XP_009163514.1| hypothetical protein T265_01265 [Opisthorchis viverrini]>gi|663056886|gb|KER32787.1| hypothetical protein T265_01265 [Opisthorchis viverrini]	Invariant
Cluster-2852.62000.orf1	len=406 frame:1 start:148 end:1365 gi|358341701|dbj|GAA27651.2| N-acetyllactosaminide beta-1 6-N-acetylglucosaminyl-transferase [Clonorchis sinensis]	Invariant
Cluster-2852.62030.orf1	len=98 frame:3 start:24 end:317 gi|358254503|dbj|GAA55582.1| probable dynein light chain [Clonorchis sinensis]	up
Cluster-2852.62049.orf1	len=259 frame:-2 start:1104 end:328 gi|684374152|ref|XP_009164651.1| hypothetical protein T265_02199 [Opisthorchis viverrini]>gi|663055641|gb|KER31555.1| hypothetical protein T265_02199 [Opisthorchis viverrini]	Invariant
Cluster-2852.62059.orf1	len=352 frame:3 start:18 end:1073 gi|684371701|ref|XP_009163862.1| hypothetical protein T265_01539 [Opisthorchis viverrini]>gi|663056405|gb|KER32310.1| hypothetical protein T265_01539 [Opisthorchis viverrini]	up
Cluster-2852.62083	len=248 start:1 end:742; minus strand	up
Cluster-2852.86719.orf2	len=389 frame:1 start:331 end:1497 gi|360043413|emb|CCD78826.1| putative zinc finger protein [Schistosoma mansoni]	down
Cluster-2852.78653	len=432 start:15 end:1310; minus strand	Invariant
Cluster-2852.70719.orf1	len=140 frame:1 start:28 end:447 gi|350027962|dbj|GAA33974.1| sorting nexin-15 [Clonorchis sinensis]	Invariant
Cluster-2852.67051.orf1	len=667 frame:3 start:18 end:2018 gi|684382927|ref|XP_009167386.1| hypothetical protein T265_04383 [Opisthorchis viverrini]>gi|663052878|gb|KER28838.1| hypothetical protein T265_04383 [Opisthorchis viverrini]	Invariant
Cluster-2852.62165.orf1	len=272 frame:-3 start:817 end:2 gi|684389559|ref|XP_009169417.1| hypothetical protein T265_06001 [Opisthorchis viverrini]>gi|663050863|gb|KER26870.1| hypothetical protein T265_06001 [Opisthorchis viverrini]	Invariant
Cluster-2852.62174.orf1	len=184 frame:2 start:104 end:655 gi|684397907|ref|XP_009172001.1| hypothetical protein T265_08043 [Opisthorchis viverrini]>gi|663048164|gb|KER24251.1| hypothetical protein T265_08043 [Opisthorchis viverrini]	Invariant
Cluster-2852.62188	len=131 start:47 end:439; minus strand	Invariant
Cluster-2852.62197.orf1	len=150 frame:-3 start:1001 end:552 gi|684391692|ref|XP_009170055.1| hypothetical protein T265_14043, partial [Opisthorchis viverrini]>gi|663050172|gb|KER26195.1| hypothetical protein T265_14043, partial [Opisthorchis viverrini]	up
Cluster-2852.62210.orf1	len=372 frame:1 start:70 end:1185 gi|405964948|gb|EKC30386.1| Fructose-bisphosphate aldolase [Crassostrea gigas]	down
Cluster-2852.62216.orf1	len=220 frame:-1 start:1035 end:376 gi|56759322|gb|AAW27801.1| unknown [Schistosoma japonicum]	up
Cluster-2852.62224.orf1	len=218 frame:2 start:107 end:760 gi|358333513|dbj|GAA52011.1| NADH dehydrogenase (ubiquinone) Fe-S protein 8, partial [Clonorchis sinensis]	Invariant
Cluster-2852.85772.orf1	len=362 frame:2 start:284 end:1369 gi|358340845|dbj|GAA48653.1| phosphatidylserine decarboxylase [Clonorchis sinensis]	up
Cluster-2852.62280.orf2	len=486 frame:-2 start:2378 end:921 gi|358335985|dbj|GAA54568.1| tektin-3 [Clonorchis sinensis]	Invariant
Cluster-2852.62305.orf1	len=719 frame:-2 start:2158 end:2 gi|358255070|dbj|GAA56772.1| ankyrin [Clonorchis sinensis]	down
Cluster-2852.72753.orf1	len=484 frame:1 start:100 end:1551 gi|358337011|dbj|GAA37138.2| nicotinamide phosphoribosyltransferase [Clonorchis sinensis]	Invariant
Cluster-2852.62329.orf1	len=308 frame:-2 start:1097 end:174 gi|684391324|ref|XP_009169941.1| hypothetical protein T265_06419 [Opisthorchis viverrini]>gi|663050281|gb|KER26302.1| hypothetical protein T265_06419 [Opisthorchis viverrini]	Invariant
Cluster-2852.62340.orf1	len=319 frame:-3 start:1301 end:345 gi|358331614|dbj|GAA34165.2| TWiK family of potassium channels protein 18 [Clonorchis sinensis]	Invariant
Cluster-2852.62344.orf1	len=535 frame:1 start:1 end:1605 gi|684389220|ref|XP_009169312.1| hypothetical protein T265_05913 [Opisthorchis viverrini]>gi|663050925|gb|KER26930.1| hypothetical protein T265_05913 [Opisthorchis viverrini]	up
Cluster-2852.62350.orf1	len=252 frame:3 start:9 end:764 gi|358337220|dbj|GAA55616.1| phospholipid scramblase 2 [Clonorchis sinensis]	Invariant
Cluster-2852.62379.orf1	len=1253 frame:2 start:17 end:3775 gi|684376809|ref|XP_009165513.1| hypothetical protein T265_02896 [Opisthorchis viverrini]>gi|663054824|gb|KER30750.1| hypothetical protein T265_02896 [Opisthorchis viverrini]	Invariant
Cluster-2852.62408.orf1	len=106 frame:1 start:136 end:453 gi|358340822|dbj|GAA48635.1| dynein light chain LC8-type [Clonorchis sinensis]	up
Cluster-2852.73297	len=138 start:30 end:444; minus strand	Invariant
Cluster-2852.69068.orf1	len=819 frame:3 start:234 end:2690 gi|684409610|ref|XP_009175802.1| hypothetical protein T265_15315, partial [Opisthorchis viverrini]>gi|663044112|gb|KER20439.1| hypothetical protein T265_15315, partial [Opisthorchis viverrini]	up
Cluster-2852.62435.orf2	len=120 frame:1 start:1 end:360 gi|358332621|dbj|GAA51261.1| dynein light chain LC6 flagellar outer arm [Clonorchis sinensis]	up
Cluster-2852.62486.orf1	len=175 frame:-1 start:675 end:151 gi|358341967|dbj|GAA49536.1| hypothetical protein CLF_103197 [Clonorchis sinensis]	Invariant
Cluster-2852.62503.orf1	len=241 frame:1 start:718 end:1440 gi|684395195|ref|XP_009171133.1| hypothetical protein T265_07370 [Opisthorchis viverrini]>gi|663049093|gb|KER25149.1| hypothetical protein T265_07370 [Opisthorchis viverrini]	Invariant
Cluster-2852.62516.orf1	len=404 frame:3 start:318 end:1529 gi|684404629|ref|XP_009174190.1| hypothetical protein T265_09755 [Opisthorchis viverrini]>gi|663045876|gb|KER22068.1| hypothetical protein T265_09755 [Opisthorchis viverrini]	Invariant
Cluster-2852.62521.orf1	len=240 frame:-2 start:1269 end:550 gi|684400685|ref|XP_009172912.1| hypothetical protein T265_08759 [Opisthorchis viverrini]>gi|663047226|gb|KER23349.1| hypothetical protein T265_08759 [Opisthorchis viverrini]	Invariant
Cluster-2852.62543.orf1	len=380 frame:2 start:2 end:1141 gi|358255213|dbj|GAA56929.1| arginase [Clonorchis sinensis]	up
Cluster-2852.62548.orf1	len=3245 frame:1 start:82 end:9816 gi|684405205|ref|XP_009174377.1| hypothetical protein T265_09902 [Opisthorchis viverrini]>gi|663045662|gb|KER21867.1| hypothetical protein T265_09902 [Opisthorchis viverrini]	Invariant
Cluster-2852.62587.orf1	len=107 frame:3 start:21 end:341 gi|226468278|emb|CAX69816.1| hypothetical protein [Schistosoma japonicum]>gi|226482624|emb|CAX73911.1| hypothetical protein [Schistosoma japonicum]	Invariant
Cluster-2852.78906.orf1	len=327 frame:2 start:275 end:1255 gi|4322296|gb|AAD16002.1| cAMP-dependent protein kinase catalytic subunit isoform 1 [Amblyomma americanum]	Invariant
Cluster-2852.62590.orf1	len=789 frame:2 start:8 end:2374 gi|684399733|ref|XP_009172602.1| hypothetical protein T265_08517 [Opisthorchis viverrini]>gi|663047555|gb|KER23666.1| hypothetical protein T265_08517 [Opisthorchis viverrini]	Invariant
Cluster-2852.62606	len=231 start:216 end:908; minus strand	down
Cluster-2852.62614.orf1	len=375 frame:-1 start:1243 end:119 gi|353231808|emb|CCD79163.1| putative replication factor C / DNA polymerase III gamma-tau subunit [Schistosoma mansoni]	Invariant
Cluster-2852.62646.orf1	len=1066 frame:3 start:99 end:3296 gi|358255119|dbj|GAA56836.1| exportin-2 [Clonorchis sinensis]	Invariant
Cluster-2852.62675.orf1	len=148 frame:1 start:73 end:516 gi|358334366|dbj|GAA52815.1| oligosaccharyltransferase complex subunit epsilon [Clonorchis sinensis]	up
Cluster-2852.79986.orf1	len=239 frame:3 start:3 end:719 gi|684407530|ref|XP_009175128.1| hypothetical protein T265_10482 [Opisthorchis viverrini]>gi|663044860|gb|KER21122.1| hypothetical protein T265_10482 [Opisthorchis viverrini]	up
Cluster-2852.62694.orf1	len=292 frame:-1 start:876 end:1 gi|358338157|dbj|GAA38034.2| L-lactate dehydrogenase [Clonorchis sinensis]	Invariant
Cluster-2852.62696.orf1	len=372 frame:-2 start:1470 end:355 gi|358333599|dbj|GAA37092.2| phosphoglucomutase [Clonorchis sinensis]	Invariant
Cluster-2852.62704.orf1	len=718 frame:-3 start:2235 end:82 gi|588492727|gb|AHK24800.1| prolyl oligopeptidase [Schistosoma mansoni]	Invariant
Cluster-2852.62710.orf1	len=158 frame:-2 start:743 end:270 gi|358332025|dbj|GAA50753.1| hypothetical protein CLF_104991 [Clonorchis sinensis]	up
Cluster-2852.79436.orf1	len=331 frame:-2 start:1556 end:564 gi|358334636|dbj|GAA34888.2| proteasomal ATPase-associated factor 1 [Clonorchis sinensis]	Invariant
Cluster-2852.62758.orf1	len=144 frame:-1 start:1011 end:580 gi|358337820|dbj|GAA56145.1| leucine-rich repeat-containing protein 48 [Clonorchis sinensis]	Invariant
Cluster-2852.62768.orf1	len=193 frame:-3 start:1648 end:1070 gi|350646779|emb|CCD58500.1| RER1 protein, putative [Schistosoma mansoni]	up
Cluster-2852.62830.orf1	len=344 frame:-1 start:1200 end:169 gi|684391123|ref|XP_009169883.1| hypothetical protein T265_14007 [Opisthorchis viverrini]>gi|663050357|gb|KER26376.1| hypothetical protein T265_14007 [Opisthorchis viverrini]	Invariant
Cluster-2852.62838.orf1	len=322 frame:1 start:1 end:966 gi|684385460|ref|XP_009168171.1| hypothetical protein T265_05017 [Opisthorchis viverrini]>gi|663052132|gb|KER28109.1| hypothetical protein T265_05017 [Opisthorchis viverrini]	Invariant
Cluster-2852.62859.orf1	len=111 frame:-2 start:389 end:57 gi|684371450|ref|XP_009163781.1| hypothetical protein T265_01476 [Opisthorchis viverrini]>gi|663056517|gb|KER32421.1| hypothetical protein T265_01476 [Opisthorchis viverrini]	Invariant
Cluster-2852.62869	len=747 start:8 end:2248; minus strand	up
Cluster-2852.79551	len=223 start:79 end:747; minus strand	Invariant
Cluster-2852.62884.orf1	len=85 frame:3 start:3 end:257 gi|358332558|dbj|GAA51194.1| tetraspanin-1 [Clonorchis sinensis]	Invariant
Cluster-2852.62903.orf1	len=281 frame:2 start:119 end:961 gi|358341188|dbj|GAA48929.1| UPF0568 protein C14orf166 homolog [Clonorchis sinensis]	Invariant
Cluster-2852.65135.orf1	len=428 frame:1 start:1 end:1284 gi|684372029|ref|XP_009163975.1| hypothetical protein T265_01645 [Opisthorchis viverrini]>gi|663056305|gb|KER32211.1| hypothetical protein T265_01645 [Opisthorchis viverrini]	Invariant
Cluster-2852.62916.orf1	len=429 frame:-3 start:2838 end:1552 gi|358338584|dbj|GAA57039.1| septin-2 [Clonorchis sinensis]	Invariant
Cluster-2852.62919.orf1	len=345 frame:-3 start:1885 end:851 gi|358334608|dbj|GAA53071.1| 2 4-dienoyl-CoA reductase mitochondrial [Clonorchis sinensis]	Invariant
Cluster-2852.62933.orf1	len=538 frame:-3 start:1767 end:154 gi|358333184|dbj|GAA51736.1| propionyl-CoA carboxylase beta chain [Clonorchis sinensis]	Invariant
Cluster-2852.73358.orf1	len=309 frame:2 start:14 end:940 gi|358340446|dbj|GAA48336.1| estradiol 17-beta-dehydrogenase 12 [Clonorchis sinensis]	Invariant
Cluster-2852.62974.orf1	len=264 frame:-1 start:1157 end:366 gi|358335391|dbj|GAA53921.1| oxidoreductase HTATIP2 [Clonorchis sinensis]	down
Cluster-2852.62981.orf1	len=457 frame:2 start:74 end:1444 gi|443723392|gb|ELU11823.1| hypothetical protein CAPTEDRAFT_149802 [Capitella teleta]	Invariant
Cluster-2852.63037	len=380 start:50 end:1189; minus strand	down
Cluster-2852.63052.orf1	len=398 frame:-2 start:1409 end:216 gi|684367694|ref|XP_009162600.1| hypothetical protein T265_00532 [Opisthorchis viverrini]>gi|663057748|gb|KER33641.1| hypothetical protein T265_00532 [Opisthorchis viverrini]	Invariant
Cluster-2852.80069.orf1	len=489 frame:3 start:30 end:1496 gi|684408436|ref|XP_009175422.1| hypothetical protein T265_10701 [Opisthorchis viverrini]>gi|663044540|gb|KER20827.1| hypothetical protein T265_10701 [Opisthorchis viverrini]	Invariant
Cluster-51637.0.orf1	len=127 frame:-2 start:422 end:42 gi|684391394|ref|XP_009169961.1| hypothetical protein T265_14027, partial [Opisthorchis viverrini]>gi|663050269|gb|KER26290.1| hypothetical protein T265_14027, partial [Opisthorchis viverrini]	Invariant
Cluster-2852.63071.orf1	len=593 frame:3 start:123 end:1901 gi|358253484|dbj|GAA53194.1| oligosaccharyltransferase complex subunit alpha [Clonorchis sinensis]	Invariant
Cluster-2852.63081	len=261 start:92 end:874; minus strand	Invariant
Cluster-2852.63139	len=247 start:289 end:1033; minus strand	Invariant
Cluster-2852.63147.orf1	len=271 frame:1 start:1 end:813 gi|684385090|ref|XP_009168054.1| hypothetical protein T265_04922 [Opisthorchis viverrini]>gi|663052186|gb|KER28161.1| hypothetical protein T265_04922 [Opisthorchis viverrini]	Invariant
Cluster-2852.81780.orf2	len=437 frame:2 start:83 end:1393 gi|358336107|dbj|GAA54664.1| septin-5 [Clonorchis sinensis]	Invariant
Cluster-2852.63173.orf1	len=914 frame:2 start:2 end:2743 gi|684381391|ref|XP_009166914.1| hypothetical protein T265_13381, partial [Opisthorchis viverrini]>gi|663053383|gb|KER29333.1| hypothetical protein T265_13381, partial [Opisthorchis viverrini]	up
Cluster-2852.63211.orf1	len=287 frame:-2 start:1045 end:185 gi|684390140|ref|XP_009169589.1| hypothetical protein T265_06132 [Opisthorchis viverrini]>gi|663050615|gb|KER26627.1| hypothetical protein T265_06132 [Opisthorchis viverrini]	Invariant
Cluster-2852.63220.orf1	len=503 frame:2 start:2 end:1510 gi|684400304|ref|XP_009172788.1| hypothetical protein T265_14638 [Opisthorchis viverrini]>gi|663047367|gb|KER23485.1| hypothetical protein T265_14638 [Opisthorchis viverrini]	Invariant
Cluster-2852.65629.orf1	len=362 frame:2 start:491 end:1576 gi|684399667|ref|XP_009172580.1| hypothetical protein T265_14585, partial [Opisthorchis viverrini]>gi|663047565|gb|KER23675.1| hypothetical protein T265_14585, partial [Opisthorchis viverrini]	Invariant
Cluster-2852.63248.orf1	len=71 frame:2 start:2 end:214 gi|684375211|ref|XP_009164995.1| hypothetical protein T265_02482 [Opisthorchis viverrini]>gi|663055383|gb|KER31301.1| hypothetical protein T265_02482 [Opisthorchis viverrini]	Invariant
Cluster-2852.63252	len=138 start:370 end:783; minus strand	Invariant
Cluster-2852.63260.orf1	len=499 frame:2 start:164 end:1660 gi|684373206|ref|XP_009164348.1| hypothetical protein T265_01946 [Opisthorchis viverrini]>gi|663055946|gb|KER31856.1| hypothetical protein T265_01946 [Opisthorchis viverrini]	Invariant
Cluster-2852.63302.orf1	len=155 frame:1 start:43 end:507 gi|684400337|ref|XP_009172799.1| hypothetical protein T265_08664 [Opisthorchis viverrini]>gi|663047324|gb|KER23443.1| hypothetical protein T265_08664 [Opisthorchis viverrini]	Invariant
Cluster-2852.63303.orf1	len=100 frame:2 start:194 end:493 gi|684404846|ref|XP_009174261.1| hypothetical protein T265_09814 [Opisthorchis viverrini]>gi|663045787|gb|KER21983.1| hypothetical protein T265_09814 [Opisthorchis viverrini]	up
Cluster-2852.63319.orf1	len=228 frame:2 start:26 end:709 gi|4335859|gb|AAD17488.1| 28 kDa glutathione S-transferase [Clonorchis sinensis]	up
Cluster-2852.63346	len=199 start:73 end:672; minus strand	Invariant
Cluster-2852.63348.orf1	len=273 frame:-1 start:1130 end:312 gi|684413184|ref|XP_009177156.1| hypothetical protein T265_12010 [Opisthorchis viverrini]>gi|663042494|gb|KER19099.1| hypothetical protein T265_12010 [Opisthorchis viverrini]	Invariant
Cluster-2852.63353.orf1	len=529 frame:-2 start:1750 end:164 gi|358337403|dbj|GAA55761.1| armadillo repeat-containing protein 6 [Clonorchis sinensis]	Invariant
Cluster-2852.69281.orf1	len=366 frame:1 start:103 end:1200 gi|684392318|ref|XP_009170248.1| hypothetical protein T265_14089, partial [Opisthorchis viverrini]>gi|663049976|gb|KER26005.1| hypothetical protein T265_14089, partial [Opisthorchis viverrini]	Invariant
Cluster-2852.63408.orf1	len=258 frame:-3 start:981 end:208 gi|684376606|ref|XP_009165448.1| hypothetical protein T265_02840 [Opisthorchis viverrini]>gi|663054876|gb|KER30801.1| hypothetical protein T265_02840 [Opisthorchis viverrini]	up
Cluster-2852.63409.orf1	len=2323 frame:1 start:112 end:7080 gi|358340857|dbj|GAA48663.1| dedicator of cytokinesis protein 6 [Clonorchis sinensis]	Invariant
Cluster-2852.63424	len=557 start:185 end:1855; minus strand	Invariant
Cluster-2852.63425.orf1	len=562 frame:2 start:356 end:2041 gi|844835770|ref|XP_012792129.1| Twitchin [Schistosoma haematobium]>gi|685956149|gb|KGB32363.1| Twitchin [Schistosoma haematobium]	Invariant
Cluster-2852.66667	len=891 start:528 end:3196; minus strand	Invariant
Cluster-2852.63441.orf2	len=849 frame:3 start:96 end:2642 gi|684388044|ref|XP_009168952.1| hypothetical protein T265_05629 [Opisthorchis viverrini]>gi|663051308|gb|KER27304.1| hypothetical protein T265_05629 [Opisthorchis viverrini]	Invariant
Cluster-2852.77336.orf1	len=374 frame:1 start:1 end:1122 gi|571539415|ref|XP_006564377.1| PREDICTED: titin-like [Apis mellifera]	up
Cluster-2852.74510.orf2	len=458 frame:1 start:406 end:1779 gi|684367286|ref|XP_009162474.1| hypothetical protein T265_00437 [Opisthorchis viverrini]>gi|663057865|gb|KER33757.1| hypothetical protein T265_00437 [Opisthorchis viverrini]	Invariant
Cluster-2852.63463.orf1	len=272 frame:1 start:1 end:816 gi|54793530|gb|AAV40857.1| GTP:AMP Phosphotransferase [Clonorchis sinensis]	Invariant
Cluster-2852.63464.orf1	len=597 frame:-3 start:3884 end:2094 gi|358339050|dbj|GAA47180.1| transketolase [Clonorchis sinensis]	Invariant
Cluster-2852.63481.orf1	len=278 frame:1 start:301 end:1134 gi|684406076|ref|XP_009174661.1| hypothetical protein T265_10121 [Opisthorchis viverrini]>gi|663045358|gb|KER21584.1| hypothetical protein T265_10121 [Opisthorchis viverrini]	down
Cluster-2852.84759.orf1	len=347 frame:3 start:138 end:1178 gi|358334589|dbj|GAA28769.2| dolichyl-phosphate beta-glucosyltransferase [Clonorchis sinensis]>gi|389621963|gb|AFK94129.1| glucosyltransferase [Clonorchis sinensis]	Invariant
Cluster-2852.63494.orf1	len=261 frame:-1 start:830 end:48 gi|684372027|ref|XP_009163974.1| hypothetical protein T265_01644 [Opisthorchis viverrini]>gi|663056304|gb|KER32210.1| hypothetical protein T265_01644 [Opisthorchis viverrini]	up
Cluster-2852.63500.orf1	len=183 frame:1 start:103 end:651 gi|358337768|dbj|GAA41163.2| serpin B [Clonorchis sinensis]	down
Cluster-2852.63504.orf1	len=93 frame:-2 start:380 end:102 gi|226469450|emb|CAX76555.1| ubiquinol-cytochrome c reductase, complex III subunit VII [Schistosoma japonicum]>gi|226469452|emb|CAX76556.1| ubiquinol-cytochrome c reductase, complex III subunit VII [Schistosoma japonicum]>gi|226469454|emb|CAX76557.1| ubiquinol-cytochrome c reductase, complex III subunit VII [Schistosoma japonicum]>gi|226469456|emb|CAX76558.1| ubi…	Invariant
Cluster-2852.66351.orf1	len=207 frame:1 start:52 end:672 gi|684369009|ref|XP_009162999.1| hypothetical protein T265_00840 [Opisthorchis viverrini]>gi|663057240|gb|KER33137.1| hypothetical protein T265_00840 [Opisthorchis viverrini]	Invariant
Cluster-2852.86604.orf1	len=271 frame:-3 start:1053 end:241 gi|358331534|dbj|GAA50335.1| hypothetical protein CLF_104386 [Clonorchis sinensis]	Invariant
Cluster-2852.74000.orf2	len=142 frame:1 start:259 end:684 gi|358335749|dbj|GAA54375.1| suppressor/enhancer of lin-12 protein 9 [Clonorchis sinensis]	up
Cluster-2852.63565.orf1	len=144 frame:-3 start:1044 end:613 gi|684399820|ref|XP_009172631.1| hypothetical protein T265_14599, partial [Opisthorchis viverrini]>gi|663047513|gb|KER23625.1| hypothetical protein T265_14599, partial [Opisthorchis viverrini]	Invariant
Cluster-2852.63583.orf1	len=245 frame:-3 start:918 end:184 gi|358255224|dbj|GAA56945.1| ribulose-phosphate 3-epimerase [Clonorchis sinensis]	Invariant
Cluster-2852.63604	len=190 start:182 end:749; minus strand	Invariant
Cluster-2852.63624.orf1	len=397 frame:3 start:51 end:1241 gi|29841024|gb|AAP06037.1| similar to GenBank Accession Number AF145308 26S proteasome regulatory complex subunit p42A in Drosophila melanogaster [Schistosoma japonicum]	Invariant
Cluster-2852.91428.orf1	len=150 frame:-2 start:619 end:170 gi|358334386|dbj|GAA52840.1| Golgi-associated plant pathogenesis-related protein 1 [Clonorchis sinensis]	Invariant
Cluster-2852.63663.orf1	len=206 frame:1 start:49 end:666 gi|684365940|ref|XP_009162045.1| hypothetical protein T265_00124 [Opisthorchis viverrini]>gi|663058385|gb|KER34274.1| hypothetical protein T265_00124 [Opisthorchis viverrini]	Invariant
Cluster-2852.63675.orf1	len=154 frame:-1 start:578 end:117 gi|360043196|emb|CCD78608.1| putative xp-G/rad2 DNA repair endonuclease family member [Schistosoma mansoni]	up
Cluster-2852.63693.orf1	len=328 frame:2 start:5 end:988 gi|684412090|ref|XP_009176609.1| hypothetical protein T265_15487, partial [Opisthorchis viverrini]>gi|663043207|gb|KER19640.1| hypothetical protein T265_15487, partial [Opisthorchis viverrini]	Invariant
Cluster-2852.66622.orf1	len=556 frame:-2 start:2592 end:925 gi|684406298|ref|XP_009174734.1| hypothetical protein T265_15072 [Opisthorchis viverrini]>gi|663045278|gb|KER21509.1| hypothetical protein T265_15072 [Opisthorchis viverrini]	up
Cluster-2852.68003.orf1	len=1338 frame:1 start:1 end:4014 gi|684406607|ref|XP_009174836.1| hypothetical protein T265_15097 [Opisthorchis viverrini]>gi|663045171|gb|KER21410.1| hypothetical protein T265_15097 [Opisthorchis viverrini]	up
Cluster-2852.63733.orf1	len=103 frame:3 start:3 end:311 gi|358336712|dbj|GAA41007.2| hypothetical protein CLF_107040 [Clonorchis sinensis]	Invariant
Cluster-2852.63744.orf1	len=1207 frame:3 start:33 end:3653 gi|358342247|dbj|GAA27878.2| golgi apparatus protein 1 [Clonorchis sinensis]	Invariant
Cluster-2852.69143.orf2	len=158 frame:-3 start:1182 end:709 gi|684372598|ref|XP_009164154.1| hypothetical protein T265_12855 [Opisthorchis viverrini]>gi|663056219|gb|KER32126.1| hypothetical protein T265_12855 [Opisthorchis viverrini]	Invariant
Cluster-2852.63755.orf1	len=945 frame:1 start:292 end:3126 gi|358340459|dbj|GAA48346.1| filamin [Clonorchis sinensis]	Invariant
Cluster-2852.87171.orf1	len=200 frame:3 start:129 end:728 gi|350019920|dbj|GAA43169.1| NADH dehydrogenase [ubiquinone] iron-sulfur protein 4 mitochondrial [Clonorchis sinensis]	Invariant
Cluster-2852.63834.orf1	len=676 frame:-1 start:2112 end:85 gi|358333190|dbj|GAA27368.2| nucleolar protein 56 [Clonorchis sinensis]	Invariant
Cluster-2852.68686.orf2	len=73 frame:2 start:68 end:286 gi|223646392|gb|ACN09954.1| 40S ribosomal protein S28 [Salmo salar]>gi|223672239|gb|ACN12301.1| 40S ribosomal protein S28 [Salmo salar]	up
Cluster-2852.63863.orf1	len=368 frame:3 start:78 end:1181 gi|684406677|ref|XP_009174859.1| hypothetical protein T265_10275 [Opisthorchis viverrini]>gi|663045165|gb|KER21405.1| hypothetical protein T265_10275 [Opisthorchis viverrini]	down
Cluster-2852.63876.orf1	len=455 frame:-3 start:1930 end:566 gi|684367811|ref|XP_009162635.1| hypothetical protein T265_00567 [Opisthorchis viverrini]>gi|663057792|gb|KER33685.1| hypothetical protein T265_00567 [Opisthorchis viverrini]	Invariant
Cluster-2852.63878.orf1	len=180 frame:-3 start:644 end:105 gi|684411573|ref|XP_009176437.1| hypothetical protein T265_11503 [Opisthorchis viverrini]>gi|663043419|gb|KER19822.1| hypothetical protein T265_11503 [Opisthorchis viverrini]	Invariant
Cluster-2852.63909.orf1	len=278 frame:3 start:267 end:1100 gi|684378264|ref|XP_009165966.1| hypothetical protein T265_03269 [Opisthorchis viverrini]>gi|663054392|gb|KER30325.1| hypothetical protein T265_03269 [Opisthorchis viverrini]	up
Cluster-2852.63913.orf1	len=401 frame:1 start:124 end:1326 gi|358338730|dbj|GAA27581.2| leucine-rich repeat-containing protein 23 [Clonorchis sinensis]	Invariant
Cluster-2852.75925	len=444 start:81 end:1412; minus strand	Invariant
Cluster-2852.63924.orf1	len=379 frame:3 start:3 end:1139 gi|358335563|dbj|GAA27687.2| cysteine and histidine-rich domain-containing protein 1, partial [Clonorchis sinensis]	up
Cluster-2852.63937	len=502 start:1 end:1504; minus strand	Invariant
Cluster-2852.63941.orf2	len=287 frame:-2 start:1478 end:618 gi|684387184|ref|XP_009168697.1| hypothetical protein T265_05426 [Opisthorchis viverrini]>gi|663051544|gb|KER27534.1| hypothetical protein T265_05426 [Opisthorchis viverrini]	Invariant
Cluster-2852.63943.orf1	len=180 frame:-1 start:540 end:1 gi|358340209|dbj|GAA48154.1| vacuolar protein sorting-associated protein 13A [Clonorchis sinensis]	Invariant
Cluster-2852.63947.orf1	len=408 frame:3 start:27 end:1250 gi|358339688|dbj|GAA31000.2| Golgi reassembly-stacking protein 2 [Clonorchis sinensis]	up
Cluster-2852.70237.orf1	len=548 frame:3 start:237 end:1880 gi|684367361|ref|XP_009162498.1| hypothetical protein T265_00461 [Opisthorchis viverrini]>gi|663057902|gb|KER33794.1| hypothetical protein T265_00461 [Opisthorchis viverrini]	Invariant
Cluster-2852.63949	len=168 start:45 end:549; minus strand	down
Cluster-2852.63962.orf1	len=296 frame:-2 start:2735 end:1848 gi|684377664|ref|XP_009165782.1| hypothetical protein T265_03113 [Opisthorchis viverrini]>gi|663054574|gb|KER30504.1| hypothetical protein T265_03113 [Opisthorchis viverrini]	Invariant
Cluster-2852.63967.orf1	len=410 frame:1 start:22 end:1251 gi|358340465|dbj|GAA48350.1| leukocyte elastase inhibitor [Clonorchis sinensis]	Invariant
Cluster-2852.63995.orf1	len=257 frame:-3 start:2055 end:1285 gi|426308932|gb|AFY24237.1| tetraspanin 1 [Opisthorchis viverrini]	Invariant
Cluster-2852.63996	len=91 start:1 end:269; minus strand	up
Cluster-2852.63997	len=82 start:405 end:650; minus strand	up
Cluster-2852.64024.orf2	len=200 frame:-2 start:771 end:172 gi|358333973|dbj|GAA52428.1| regulator of microtubule dynamics protein 1 [Clonorchis sinensis]	Invariant
Cluster-2852.64026.orf1	len=404 frame:-2 start:1470 end:259 gi|358342607|dbj|GAA50035.1| N-acetylglucosamine kinase, partial [Clonorchis sinensis]	up
Cluster-2852.64030.orf1	len=296 frame:2 start:317 end:1204 gi|684366510|ref|XP_009162229.1| hypothetical protein T265_00257 [Opisthorchis viverrini]>gi|663058195|gb|KER34085.1| hypothetical protein T265_00257 [Opisthorchis viverrini]	up
Cluster-2852.64053.orf1	len=252 frame:-1 start:952 end:197 gi|358335165|dbj|GAA53660.1| tumor protein p63-regulated gene 1 protein [Clonorchis sinensis]	down
Cluster-2852.64069.orf1	len=428 frame:1 start:337 end:1620 gi|684400909|ref|XP_009172984.1| hypothetical protein T265_08813 [Opisthorchis viverrini]>gi|663047152|gb|KER23279.1| hypothetical protein T265_08813 [Opisthorchis viverrini]	Invariant
Cluster-2852.77104.orf1	len=603 frame:-1 start:2078 end:270 gi|358253458|dbj|GAA53130.1| collagen alpha-1(XII) chain [Clonorchis sinensis]	Invariant
Cluster-2852.64089.orf1	len=944 frame:1 start:73 end:2904 gi|684411838|ref|XP_009176523.1| hypothetical protein T265_11572 [Opisthorchis viverrini]>gi|663043308|gb|KER19726.1| hypothetical protein T265_11572 [Opisthorchis viverrini]	Invariant
Cluster-2852.64104	len=95 start:1 end:281; minus strand	Invariant
Cluster-2852.64106.orf1	len=577 frame:1 start:16 end:1746 gi|684405666|ref|XP_009174527.1| hypothetical protein T265_10018 [Opisthorchis viverrini]>gi|663045529|gb|KER21743.1| hypothetical protein T265_10018 [Opisthorchis viverrini]	up
Cluster-2852.64114.orf1	len=1206 frame:2 start:47 end:3664 gi|358254595|dbj|GAA55892.1| pogo transposable element with ZNF domain [Clonorchis sinensis]	Invariant
Cluster-2852.64122.orf1	len=383 frame:3 start:3 end:1151 gi|684402567|ref|XP_009173514.1| hypothetical protein T265_09231 [Opisthorchis viverrini]>gi|663046600|gb|KER22752.1| hypothetical protein T265_09231 [Opisthorchis viverrini]	down
Cluster-2852.64129.orf1	len=436 frame:-1 start:1518 end:211 gi|576694655|gb|EUB58238.1| Histone-binding protein RBBP4 [Echinococcus granulosus]>gi|674267262|emb|CDI97128.1| retinoblastoma binding protein 4 [Echinococcus multilocularis]	up
Cluster-2852.64139.orf1	len=232 frame:1 start:571 end:1266 gi|358340941|dbj|GAA48734.1| marvel-containing potential lipid raft-associated protein [Clonorchis sinensis]	up
Cluster-2852.64153.orf1	len=268 frame:-1 start:901 end:98 gi|358253538|dbj|GAA53374.1| proteasome subunit beta type-5 [Clonorchis sinensis]	Invariant
Cluster-2852.64155.orf1	len=655 frame:-2 start:4058 end:2094 gi|684386932|ref|XP_009168618.1| hypothetical protein T265_05363 [Opisthorchis viverrini]>gi|663051656|gb|KER27644.1| hypothetical protein T265_05363 [Opisthorchis viverrini]	Invariant
Cluster-2852.64159.orf1	len=123 frame:3 start:6 end:374 gi|684404425|ref|XP_009174123.1| hypothetical protein T265_09703 [Opisthorchis viverrini]>gi|663045948|gb|KER22135.1| hypothetical protein T265_09703 [Opisthorchis viverrini]	up
Cluster-2852.64170.orf1	len=282 frame:3 start:90 end:935 gi|684391953|ref|XP_009170135.1| hypothetical protein T265_06568 [Opisthorchis viverrini]>gi|663050062|gb|KER26088.1| hypothetical protein T265_06568 [Opisthorchis viverrini]	Invariant
Cluster-2852.81272.orf1	len=564 frame:3 start:27 end:1718 gi|350645647|emb|CCD59622.1| ATP-binding cassette, sub-family E (oabp),member, putative [Schistosoma mansoni]	Invariant
Cluster-2852.82014.orf1	len=279 frame:2 start:2 end:838 gi|358337832|dbj|GAA56152.1| endophilin-B1 [Clonorchis sinensis]	up
Cluster-2852.64190	len=77 start:1 end:229; minus strand	up
Cluster-2852.64191.orf1	len=612 frame:1 start:22 end:1857 gi|358333101|dbj|GAA37540.2| hypothetical protein CLF_106611 [Clonorchis sinensis]	down
Cluster-2852.74544.orf1	len=138 frame:1 start:1 end:414 gi|684387067|ref|XP_009168659.1| hypothetical protein T265_05397 [Opisthorchis viverrini]>gi|663051591|gb|KER27580.1| hypothetical protein T265_05397 [Opisthorchis viverrini]	Invariant
Cluster-2852.64197.orf1	len=303 frame:1 start:1 end:909 gi|56755872|gb|AAW26114.1| SJCHGC00883 protein [Schistosoma japonicum]	up
Cluster-2852.75681.orf2	len=545 frame:-2 start:2604 end:970 gi|684410556|ref|XP_009176110.1| hypothetical protein T265_11245 [Opisthorchis viverrini]>gi|663043784|gb|KER20141.1| hypothetical protein T265_11245 [Opisthorchis viverrini]	Invariant
Cluster-2852.64239.orf1	len=727 frame:3 start:48 end:2228 gi|56754702|gb|AAW25536.1| SJCHGC02394 protein [Schistosoma japonicum]	up
Cluster-2852.64245.orf1	len=1719 frame:3 start:108 end:5264 gi|358335558|dbj|GAA39857.2| SWI/SNF-related matrix-associated actin-dependent regulator of chromatin subfamily A member 2/4 [Clonorchis sinensis]	Invariant
Cluster-2852.64267.orf1	len=150 frame:2 start:11 end:460 gi|358342886|dbj|GAA51600.1| ubiquinol-cytochrome c reductase subunit 7 [Clonorchis sinensis]	Invariant
Cluster-2852.64271.orf1	len=191 frame:1 start:166 end:738 gi|349915493|dbj|GAA27615.1| 4-methyl-5(b-hydroxyethyl)-thiazole monophosphate biosynthesis [Clonorchis sinensis]	up
Cluster-2852.64275.orf1	len=554 frame:-1 start:1889 end:228 gi|358337802|dbj|GAA56121.1| coiled-coil domain-containing protein 63 [Clonorchis sinensis]	up
Cluster-2852.64286.orf1	len=139 frame:1 start:58 end:474 gi|831313716|ref|XP_012689396.1| PREDICTED: titin-like [Clupea harengus]	Invariant
Cluster-2852.64295.orf1	len=410 frame:-3 start:1392 end:163 gi|684396598|ref|XP_009171577.1| hypothetical protein T265_07717 [Opisthorchis viverrini]>gi|663048598|gb|KER24669.1| hypothetical protein T265_07717 [Opisthorchis viverrini]	down
Cluster-2852.64328.orf1	len=294 frame:3 start:3 end:884 gi|684377109|ref|XP_009165611.1| hypothetical protein T265_02968 [Opisthorchis viverrini]>gi|663054685|gb|KER30613.1| hypothetical protein T265_02968 [Opisthorchis viverrini]	Invariant
Cluster-2852.64336	len=347 start:33 end:1074; minus strand	Invariant
Cluster-2852.6434	len=339 start:1 end:1016; minus strand	down
Cluster-2852.64343.orf1	len=168 frame:2 start:62 end:565 gi|684412654|ref|XP_009176891.1| hypothetical protein T265_11842 [Opisthorchis viverrini]>gi|663042855|gb|KER19359.1| hypothetical protein T265_11842 [Opisthorchis viverrini]	Invariant
Cluster-2852.64353.orf1	len=1133 frame:3 start:60 end:3458 gi|684409118|ref|XP_009175643.1| hypothetical protein T265_10881 [Opisthorchis viverrini]>gi|663044291|gb|KER20600.1| hypothetical protein T265_10881 [Opisthorchis viverrini]	Invariant
Cluster-2852.6436	len=293 start:88 end:965; minus strand	down
Cluster-2852.64367.orf1	len=1179 frame:2 start:293 end:3829 gi|684408354|ref|XP_009175396.1| hypothetical protein T265_10678 [Opisthorchis viverrini]>gi|663044566|gb|KER20851.1| hypothetical protein T265_10678 [Opisthorchis viverrini]	Invariant
Cluster-2852.69212	len=259 start:35 end:811; minus strand	Invariant
Cluster-2852.64385.orf1	len=854 frame:1 start:1 end:2562 gi|358337819|dbj|GAA56144.1| regulator of chromosome condensation [Clonorchis sinensis]	Invariant
Cluster-2852.64413.orf2	len=3955 frame:3 start:21 end:11885 gi|684386349|ref|XP_009168440.1| hypothetical protein T265_05221 [Opisthorchis viverrini]>gi|663051810|gb|KER27794.1| hypothetical protein T265_05221 [Opisthorchis viverrini]	Invariant
Cluster-2852.71654.orf2	len=253 frame:3 start:3 end:761 gi|684366160|ref|XP_009162116.1| hypothetical protein T265_12436, partial [Opisthorchis viverrini]>gi|663058279|gb|KER34168.1| hypothetical protein T265_12436, partial [Opisthorchis viverrini]	up
Cluster-2852.64436.orf1	len=966 frame:3 start:9 end:2906 gi|358339166|dbj|GAA47281.1| nuclear pore complex protein Nup93 [Clonorchis sinensis]	Invariant
Cluster-2852.64439.orf1	len=97 frame:1 start:25 end:315 gi|358332604|dbj|GAA51239.1| dynein light chain [Clonorchis sinensis]	Invariant
Cluster-2852.64440.orf1	len=39 frame:2 start:2 end:118 gi|358332604|dbj|GAA51239.1| dynein light chain [Clonorchis sinensis]	up
Cluster-2852.74602.orf1	len=604 frame:-1 start:1814 end:3 gi|684392737|ref|XP_009170380.1| hypothetical protein T265_06763 [Opisthorchis viverrini]>gi|663049811|gb|KER25845.1| hypothetical protein T265_06763 [Opisthorchis viverrini]	Invariant
Cluster-2852.64468.orf1	len=101 frame:-2 start:468 end:166 gi|358332003|dbj|GAA50736.1| hypothetical protein CLF_104970 [Clonorchis sinensis]	Invariant
Cluster-2852.64489.orf1	len=474 frame:1 start:1 end:1422 gi|684390098|ref|XP_009169577.1| hypothetical protein T265_06127 [Opisthorchis viverrini]>gi|663050685|gb|KER26696.1| hypothetical protein T265_06127 [Opisthorchis viverrini]	Invariant
Cluster-2852.64507	len=422 start:234 end:1499; minus strand	up
Cluster-2852.64510.orf1	len=375 frame:2 start:2 end:1126 gi|684395057|ref|XP_009171091.1| hypothetical protein T265_07335 [Opisthorchis viverrini]>gi|663049119|gb|KER25174.1| hypothetical protein T265_07335 [Opisthorchis viverrini]	Invariant
Cluster-2852.64511.orf1	len=514 frame:-1 start:1666 end:125 gi|684391753|ref|XP_009170075.1| hypothetical protein T265_06528 [Opisthorchis viverrini]>gi|663050151|gb|KER26175.1| hypothetical protein T265_06528 [Opisthorchis viverrini]	Invariant
Cluster-2852.64511.orf2	len=145 frame:-3 start:1835 end:1401 gi|684391753|ref|XP_009170075.1| hypothetical protein T265_06528 [Opisthorchis viverrini]>gi|663050151|gb|KER26175.1| hypothetical protein T265_06528 [Opisthorchis viverrini]	Invariant
Cluster-2852.64513.orf1	len=361 frame:2 start:332 end:1414 gi|349915640|dbj|GAA27658.1| hypothetical protein CLF_106046 [Clonorchis sinensis]	Invariant
Cluster-2852.64536.orf1	len=595 frame:-1 start:2359 end:575 gi|358339849|dbj|GAA47834.1| protein phosphatase 1 regulatory subunit 16A [Clonorchis sinensis]	Invariant
Cluster-2852.64537.orf1	len=504 frame:3 start:3 end:1514 gi|358340082|dbj|GAA29093.2| alpha-adducin [Clonorchis sinensis]	Invariant
Cluster-2852.75551.orf1	len=641 frame:-2 start:4361 end:2439 gi|350004439|dbj|GAA32942.1| cyclin-L2 [Clonorchis sinensis]	Invariant
Cluster-2852.73835.orf1	len=4701 frame:-3 start:14669 end:567 gi|684383662|ref|XP_009167614.1| hypothetical protein T265_04575 [Opisthorchis viverrini]>gi|663052657|gb|KER28622.1| hypothetical protein T265_04575 [Opisthorchis viverrini]	Invariant
Cluster-2852.64580.orf1	len=111 frame:-1 start:426 end:94 gi|684405645|ref|XP_009174520.1| hypothetical protein T265_15023, partial [Opisthorchis viverrini]>gi|663045522|gb|KER21736.1| hypothetical protein T265_15023, partial [Opisthorchis viverrini]	up
Cluster-2852.64596	len=574 start:1926 end:3642; minus strand	up
Cluster-2852.64602	len=787 start:51 end:2411; minus strand	Invariant
Cluster-2852.64612	len=662 start:61 end:2044; minus strand	Invariant
Cluster-2852.64620.orf1	len=307 frame:3 start:213 end:1133 gi|684382574|ref|XP_009167276.1| hypothetical protein T265_13463, partial [Opisthorchis viverrini]>gi|663053011|gb|KER28968.1| hypothetical protein T265_13463, partial [Opisthorchis viverrini]	up
Cluster-2852.64624.orf1	len=322 frame:-2 start:1035 end:70 gi|684390353|ref|XP_009169650.1| hypothetical protein T265_06185 [Opisthorchis viverrini]>gi|663050600|gb|KER26613.1| hypothetical protein T265_06185 [Opisthorchis viverrini]	Invariant
Cluster-2852.64634	len=548 start:812 end:2454; minus strand	down
Cluster-2852.64641.orf1	len=821 frame:2 start:59 end:2521 gi|358338264|dbj|GAA30040.2| ribonucleoside-diphosphate reductase subunit M1 [Clonorchis sinensis]	up
Cluster-2852.64642.orf1	len=1209 frame:2 start:29 end:3655 gi|358342208|dbj|GAA36522.2| tubulin-specific chaperone D [Clonorchis sinensis]	up
Cluster-2852.64650	len=2292 start:1 end:6872; minus strand	down
Cluster-2852.64673.orf1	len=467 frame:2 start:74 end:1474 gi|358331760|dbj|GAA50525.1| vacuolar protein sorting-associated protein 26B [Clonorchis sinensis]	Invariant
Cluster-2852.64696.orf1	len=348 frame:1 start:10 end:1053 gi|684404012|ref|XP_009173987.1| hypothetical protein T265_14894 [Opisthorchis viverrini]>gi|663046083|gb|KER22261.1| hypothetical protein T265_14894 [Opisthorchis viverrini]	up
Cluster-2852.69283.orf1	len=167 frame:-3 start:990 end:490 gi|684367577|ref|XP_009162565.1| hypothetical protein T265_00497 [Opisthorchis viverrini]>gi|663057709|gb|KER33602.1| hypothetical protein T265_00497 [Opisthorchis viverrini]	Invariant
Cluster-2852.64733	len=544 start:162 end:1791; minus strand	up
Cluster-2852.64742.orf1	len=179 frame:2 start:188 end:724 gi|358335520|dbj|GAA39620.2| myosin regulatory light chain invertebrate [Clonorchis sinensis]	up
Cluster-2852.64744.orf1	len=309 frame:-3 start:948 end:22 gi|358336921|dbj|GAA55364.1| hypothetical protein CLF_107701 [Clonorchis sinensis]	Invariant
Cluster-2852.64751.orf1	len=699 frame:-2 start:2259 end:163 gi|684412850|ref|XP_009176989.1| hypothetical protein T265_11903 [Opisthorchis viverrini]>gi|663042725|gb|KER19261.1| hypothetical protein T265_11903 [Opisthorchis viverrini]	up
Cluster-2852.64772.orf1	len=759 frame:-1 start:2581 end:305 gi|358255470|dbj|GAA57168.1| enoyl-CoA hydratase / long-chain 3-hydroxyacyl-CoA dehydrogenase, partial [Clonorchis sinensis]	Invariant
Cluster-2852.64778.orf1	len=285 frame:-3 start:1218 end:364 gi|684389205|ref|XP_009169307.1| hypothetical protein T265_05908 [Opisthorchis viverrini]>gi|663050917|gb|KER26922.1| hypothetical protein T265_05908 [Opisthorchis viverrini]	up
Cluster-2852.64779.orf1	len=285 frame:-3 start:1202 end:348 gi|684389205|ref|XP_009169307.1| hypothetical protein T265_05908 [Opisthorchis viverrini]>gi|663050917|gb|KER26922.1| hypothetical protein T265_05908 [Opisthorchis viverrini]	up
Cluster-2852.64783.orf1	len=287 frame:-3 start:1334 end:474 gi|684403108|ref|XP_009173691.1| hypothetical protein T265_09383 [Opisthorchis viverrini]>gi|663046391|gb|KER22553.1| hypothetical protein T265_09383 [Opisthorchis viverrini]	up
Cluster-2852.73424.orf2	len=371 frame:-2 start:1790 end:678 gi|684386135|ref|XP_009168374.1| hypothetical protein T265_05178 [Opisthorchis viverrini]>gi|663051917|gb|KER27899.1| hypothetical protein T265_05178 [Opisthorchis viverrini]	Invariant
Cluster-2852.64811.orf1	len=214 frame:-3 start:642 end:1 gi|532091775|ref|XP_005331575.1| PREDICTED: protein phosphatase 1 regulatory subunit 32 [Ictidomys tridecemlineatus]	Invariant
Cluster-2852.64821.orf1	len=244 frame:-3 start:894 end:163 gi|358336128|dbj|GAA31702.2| hypothetical protein CLF_104861 [Clonorchis sinensis]	Invariant
Cluster-2852.64822.orf1	len=593 frame:2 start:2 end:1780 gi|684375821|ref|XP_009165192.1| hypothetical protein T265_02630 [Opisthorchis viverrini]>gi|663055146|gb|KER31067.1| hypothetical protein T265_02630 [Opisthorchis viverrini]	Invariant
Cluster-2852.64826.orf1	len=95 frame:3 start:171 end:455 gi|358340817|dbj|GAA48631.1| dynein light chain LC8-type [Clonorchis sinensis]	up
Cluster-2852.64840.orf1	len=816 frame:2 start:44 end:2491 gi|684365696|ref|XP_009161966.1| hypothetical protein T265_00045 [Opisthorchis viverrini]>gi|663058289|gb|KER34178.1| hypothetical protein T265_00045 [Opisthorchis viverrini]	up
Cluster-2852.64847.orf1	len=339 frame:-2 start:1583 end:567 gi|358339494|dbj|GAA47547.1| actin related protein 2/3 complex subunit 2 [Clonorchis sinensis]	Invariant
Cluster-2852.64858	len=81 start:1 end:241; minus strand	Invariant
Cluster-2852.64859.orf1	len=436 frame:2 start:98 end:1405 gi|358334834|dbj|GAA53260.1| far upstream element-binding protein [Clonorchis sinensis]	up
Cluster-2852.64885	len=318 start:299 end:1253; minus strand	up
Cluster-2852.64888.orf1	len=147 frame:1 start:7 end:447 gi|684376527|ref|XP_009165423.1| hypothetical protein T265_02815 [Opisthorchis viverrini]>gi|663054847|gb|KER30772.1| hypothetical protein T265_02815 [Opisthorchis viverrini]	down
Cluster-2852.64889.orf1	len=63 frame:-2 start:227 end:39 gi|358335003|dbj|GAA53434.1| small subunit ribosomal protein S29e [Clonorchis sinensis]	up
Cluster-2852.64905.orf1	len=190 frame:2 start:2 end:571 gi|684407227|ref|XP_009175031.1| hypothetical protein T265_10401 [Opisthorchis viverrini]>gi|663044960|gb|KER21213.1| hypothetical protein T265_10401 [Opisthorchis viverrini]	down
Cluster-2852.64912.orf1	len=306 frame:-1 start:1199 end:282 gi|358337899|dbj|GAA56223.1| tetraspanin-CD63 receptor [Clonorchis sinensis]	Invariant
Cluster-2852.64918.orf1	len=910 frame:-3 start:2730 end:1 gi|358338259|dbj|GAA27471.2| serrate RNA effector molecule homolog [Clonorchis sinensis]	Invariant
Cluster-2852.64923.orf1	len=335 frame:2 start:545 end:1549 gi|358255903|dbj|GAA57520.1| heterogeneous nuclear ribonucleoprotein K, partial [Clonorchis sinensis]	Invariant
Cluster-2852.68909.orf1	len=998 frame:1 start:2974 end:5967 gi|358332038|dbj|GAA50764.1| tripeptidyl-peptidase II [Clonorchis sinensis]	Invariant
Cluster-2852.64942.orf1	len=967 frame:-1 start:3305 end:405 gi|684369580|ref|XP_009163178.1| hypothetical protein T265_00999 [Opisthorchis viverrini]>gi|663057209|gb|KER33107.1| hypothetical protein T265_00999 [Opisthorchis viverrini]	Invariant
Cluster-2852.64950.orf1	len=365 frame:1 start:67 end:1161 gi|684381690|ref|XP_009167008.1| hypothetical protein T265_04098 [Opisthorchis viverrini]>gi|663053300|gb|KER29252.1| hypothetical protein T265_04098 [Opisthorchis viverrini]	Invariant
Cluster-2852.64952.orf1	len=785 frame:1 start:211 end:2565 gi|350033353|dbj|GAA38314.1| hypothetical protein CLF_100837 [Clonorchis sinensis]	Invariant
Cluster-2852.64963.orf1	len=282 frame:-1 start:1074 end:229 gi|350044597|dbj|GAA34709.1| hypothetical protein CLF_102201 [Clonorchis sinensis]	Invariant
Cluster-2852.64965.orf1	len=194 frame:-3 start:762 end:181 gi|684389273|ref|XP_009169329.1| hypothetical protein T265_05930 [Opisthorchis viverrini]>gi|663050948|gb|KER26953.1| hypothetical protein T265_05930 [Opisthorchis viverrini]	Invariant
Cluster-2852.64967.orf1	len=282 frame:2 start:2 end:847 gi|684370172|ref|XP_009163374.1| hypothetical protein T265_01149 [Opisthorchis viverrini]>gi|663056961|gb|KER32861.1| hypothetical protein T265_01149 [Opisthorchis viverrini]	Invariant
Cluster-2852.64978.orf1	len=1145 frame:-2 start:3564 end:130 gi|684375605|ref|XP_009165121.1| hypothetical protein T265_02578 [Opisthorchis viverrini]>gi|663055210|gb|KER31130.1| hypothetical protein T265_02578 [Opisthorchis viverrini]	up
Cluster-2852.64985.orf1	len=570 frame:1 start:16 end:1725 gi|684393775|ref|XP_009170697.1| hypothetical protein T265_07012 [Opisthorchis viverrini]>gi|663049510|gb|KER25553.1| hypothetical protein T265_07012 [Opisthorchis viverrini]	up
Cluster-2852.64986	len=162 start:44 end:530; minus strand	Invariant
Cluster-2852.64992.orf1	len=332 frame:-1 start:1129 end:134 gi|684392233|ref|XP_009170222.1| LOW QUALITY PROTEIN: hypothetical protein T265_14086 [Opisthorchis viverrini]>gi|663050030|gb|KER26058.1| LOW QUALITY PROTEIN: hypothetical protein T265_14086 [Opisthorchis viverrini]	up
Cluster-2852.64996	len=369 start:120 end:1226; minus strand	Invariant
Cluster-2852.65000	len=137 start:167 end:577; minus strand	Invariant
Cluster-2852.65008.orf1	len=179 frame:-3 start:1012 end:476 gi|358336972|dbj|GAA55411.1| sorting nexin-3, partial [Clonorchis sinensis]	Invariant
Cluster-2852.65011.orf2	len=919 frame:2 start:170 end:2926 gi|350036612|dbj|GAA34386.1| RNA-binding protein 12 [Clonorchis sinensis]	Invariant
Cluster-2852.65022.orf1	len=330 frame:-2 start:1245 end:256 gi|684385398|ref|XP_009168151.1| hypothetical protein T265_04997 [Opisthorchis viverrini]>gi|663052107|gb|KER28084.1| hypothetical protein T265_04997 [Opisthorchis viverrini]	down
Cluster-2852.74690.orf1	len=195 frame:-1 start:717 end:133 gi|684403831|ref|XP_009173928.1| hypothetical protein T265_14885 [Opisthorchis viverrini]>gi|663046135|gb|KER22311.1| hypothetical protein T265_14885 [Opisthorchis viverrini]	up
Cluster-2852.65027.orf1	len=229 frame:-3 start:820 end:134 gi|350016755|dbj|GAA33335.1| 3-hydroxy acyl-CoA dehydratase, partial [Clonorchis sinensis]	Invariant
Cluster-2852.65032.orf1	len=384 frame:-1 start:1622 end:471 gi|684368883|ref|XP_009162962.1| hypothetical protein T265_00826 [Opisthorchis viverrini]>gi|663057439|gb|KER33335.1| hypothetical protein T265_00826 [Opisthorchis viverrini]	Invariant
Cluster-2852.65038.orf1	len=333 frame:3 start:24 end:1022 gi|358340291|dbj|GAA48217.1| annexin A6 [Clonorchis sinensis]	down
Cluster-2852.65048.orf1	len=203 frame:-2 start:1310 end:702 gi|358339129|dbj|GAA47249.1| chaperone protein DnaJ [Clonorchis sinensis]	up
Cluster-2852.65064.orf1	len=336 frame:2 start:23 end:1030 gi|684408065|ref|XP_009175302.1| hypothetical protein T265_10617 [Opisthorchis viverrini]>gi|663044682|gb|KER20959.1| hypothetical protein T265_10617 [Opisthorchis viverrini]	down
Cluster-2852.65066.orf1	len=964 frame:1 start:142 end:3033 gi|684407597|ref|XP_009175150.1| hypothetical protein T265_10499 [Opisthorchis viverrini]>gi|663044844|gb|KER21108.1| hypothetical protein T265_10499 [Opisthorchis viverrini]	Invariant
Cluster-2852.65084.orf1	len=167 frame:-2 start:807 end:307 gi|684409951|ref|XP_009175915.1| hypothetical protein T265_11088 [Opisthorchis viverrini]>gi|663044002|gb|KER20338.1| hypothetical protein T265_11088 [Opisthorchis viverrini]	Invariant
Cluster-2852.65092.orf1	len=548 frame:-1 start:2244 end:601 gi|56758158|gb|AAW27219.1| SJCHGC06288 protein [Schistosoma japonicum]	Invariant
Cluster-2852.69090	len=578 start:45 end:1780; minus strand	up
Cluster-2852.65131.orf2	len=253 frame:-2 start:800 end:42 gi|684371462|ref|XP_009163785.1| hypothetical protein T265_01480 [Opisthorchis viverrini]>gi|663056521|gb|KER32425.1| hypothetical protein T265_01480 [Opisthorchis viverrini]	Invariant
Cluster-2852.70368	len=944 start:136 end:2970; minus strand	up
Cluster-2852.65133	len=160 start:80 end:558; minus strand	Invariant
Cluster-2852.65148.orf1	len=291 frame:2 start:2 end:874 gi|226466963|emb|CAX75962.1| ubiquinol-cytochrome c reductase, Rieske iron-sulfur polypeptide 1 [Schistosoma japonicum]	Invariant
Cluster-2852.65150.orf1	len=503 frame:-1 start:2190 end:682 gi|358255508|dbj|GAA57201.1| cAMP-dependent protein kinase regulator, partial [Clonorchis sinensis]	Invariant
Cluster-2852.77251.orf1	len=1116 frame:2 start:2 end:3349 gi|684412456|ref|XP_009176792.1| hypothetical protein T265_15534 [Opisthorchis viverrini]>gi|663042983|gb|KER19456.1| hypothetical protein T265_15534 [Opisthorchis viverrini]	Invariant
Cluster-2852.65157.orf1	len=597 frame:-3 start:2612 end:822 gi|358331987|dbj|GAA50722.1| putative polypeptide N-acetylgalactosaminyltransferase 10 [Clonorchis sinensis]	Invariant
Cluster-2852.65178.orf1	len=618 frame:-1 start:1856 end:3 gi|353230403|emb|CCD76574.1| putative atp-dependent transporter [Schistosoma mansoni]	Invariant
Cluster-2852.65186.orf1	len=238 frame:3 start:48 end:761 gi|684397191|ref|XP_009171770.1| hypothetical protein T265_07866 [Opisthorchis viverrini]>gi|663048427|gb|KER24505.1| hypothetical protein T265_07866 [Opisthorchis viverrini]	up
Cluster-2852.65197.orf1	len=515 frame:2 start:11 end:1555 gi|684406874|ref|XP_009174922.1| hypothetical protein T265_10322 [Opisthorchis viverrini]>gi|663045074|gb|KER21319.1| hypothetical protein T265_10322 [Opisthorchis viverrini]	down
Cluster-2852.65199.orf1	len=240 frame:3 start:3 end:722 gi|358333785|dbj|GAA31139.2| upstream activation factor subunit UAF30, partial [Clonorchis sinensis]	Invariant
Cluster-2852.65200.orf1	len=191 frame:-3 start:879 end:307 gi|684398033|ref|XP_009172042.1| hypothetical protein T265_14465, partial [Opisthorchis viverrini]>gi|663048138|gb|KER24226.1| hypothetical protein T265_14465, partial [Opisthorchis viverrini]	Invariant
Cluster-2852.65202.orf1	len=1202 frame:3 start:15 end:3620 gi|684403144|ref|XP_009173703.1| hypothetical protein T265_14822, partial [Opisthorchis viverrini]>gi|663046400|gb|KER22562.1| hypothetical protein T265_14822, partial [Opisthorchis viverrini]	up
Cluster-2852.65207.orf1	len=762 frame:-1 start:2759 end:474 gi|358332100|dbj|GAA30140.2| ATP-dependent RNA helicase DDX1 [Clonorchis sinensis]	Invariant
Cluster-2852.65208.orf1	len=166 frame:-2 start:622 end:125 gi|684366015|ref|XP_009162069.1| hypothetical protein T265_00148 [Opisthorchis viverrini]>gi|663058415|gb|KER34304.1| hypothetical protein T265_00148 [Opisthorchis viverrini]	Invariant
Cluster-2852.79658	len=310 start:234 end:1163; minus strand	Invariant
Cluster-2852.65217.orf1	len=299 frame:1 start:61 end:957 gi|358337843|dbj|GAA31236.2| hypothetical protein CLF_110216 [Clonorchis sinensis]	down
Cluster-2852.65220.orf1	len=1355 frame:2 start:2 end:4066 gi|358255389|dbj|GAA57090.1| tyrosine-protein phosphatase non-receptor type 9, partial [Clonorchis sinensis]	Invariant
Cluster-2852.77704.orf1	len=486 frame:3 start:3 end:1460 gi|358337262|dbj|GAA30617.2| hypothetical protein CLF_108577 [Clonorchis sinensis]	Invariant
Cluster-2852.65253.orf2	len=496 frame:2 start:2 end:1489 gi|358339374|dbj|GAA47450.1| ribosomal RNA methyltransferase Nop2 [Clonorchis sinensis]	Invariant
Cluster-2852.65255.orf1	len=157 frame:1 start:61 end:531 gi|358336389|dbj|GAA54909.1| hypothetical protein CLF_106114 [Clonorchis sinensis]	Invariant
Cluster-2852.65262.orf1	len=1049 frame:3 start:75 end:3221 gi|349920269|dbj|GAA39677.1| protein diaphanous homolog 2 [Clonorchis sinensis]	Invariant
Cluster-2852.78688	len=1693 start:150 end:5234; minus strand	Invariant
Cluster-2852.65278.orf1	len=281 frame:1 start:46 end:888 gi|684373351|ref|XP_009164395.1| hypothetical protein T265_01993 [Opisthorchis viverrini]>gi|663056000|gb|KER31910.1| hypothetical protein T265_01993 [Opisthorchis viverrini]	up
Cluster-2852.65285.orf1	len=200 frame:-1 start:868 end:269 gi|349970636|dbj|GAA41087.1| Na(+)/H(+) exchange regulatory cofactor NHE-RF2 [Clonorchis sinensis]	Invariant
Cluster-2852.65302.orf1	len=232 frame:-2 start:697 end:2 gi|684411113|ref|XP_009176288.1| hypothetical protein T265_11386 [Opisthorchis viverrini]>gi|663043587|gb|KER19969.1| hypothetical protein T265_11386 [Opisthorchis viverrini]	Invariant
Cluster-2852.65328.orf1	len=238 frame:-3 start:941 end:228 gi|684391496|ref|XP_009169994.1| hypothetical protein T265_06462 [Opisthorchis viverrini]>gi|663050245|gb|KER26267.1| hypothetical protein T265_06462 [Opisthorchis viverrini]	Invariant
Cluster-2852.8078.orf1	len=88 frame:-1 start:264 end:1 gi|60692530|gb|AAX30632.1| SJCHGC06135 protein [Schistosoma japonicum]>gi|226470320|emb|CAX70440.1| Small nuclear ribonucleoprotein E [Schistosoma japonicum]>gi|226485471|emb|CAX75155.1| Small nuclear ribonucleoprotein E [Schistosoma japonicum]>gi|226485473|emb|CAX75156.1| Small nuclear ribonucleoprotein E [Schistosoma japonicum]>gi|226485475|emb|CAX75157.1| Small …	Invariant
Cluster-2852.65350	len=458 start:363 end:1739; minus strand	up
Cluster-2852.65373.orf1	len=46 frame:2 start:2 end:139 gi|358342444|dbj|GAA32316.2| troponin T, partial [Clonorchis sinensis]	up
Cluster-2852.65374.orf1	len=879 frame:2 start:194 end:2830 gi|684404964|ref|XP_009174299.1| hypothetical protein T265_09842 [Opisthorchis viverrini]>gi|663045741|gb|KER21940.1| hypothetical protein T265_09842 [Opisthorchis viverrini]	Invariant
Cluster-2852.73906.orf1	len=989 frame:3 start:177 end:3143 gi|358337153|dbj|GAA55566.1| dipeptidyl-peptidase 9 [Clonorchis sinensis]	up
Cluster-2852.65381.orf1	len=70 frame:2 start:308 end:517 gi|684374283|ref|XP_009164692.1| hypothetical protein T265_02240 [Opisthorchis viverrini]>gi|663055690|gb|KER31604.1| hypothetical protein T265_02240 [Opisthorchis viverrini]	Invariant
Cluster-2852.65441.orf1	len=258 frame:-3 start:1293 end:520 gi|684371026|ref|XP_009163643.1| hypothetical protein T265_01373 [Opisthorchis viverrini]>gi|663056798|gb|KER32700.1| hypothetical protein T265_01373 [Opisthorchis viverrini]	Invariant
Cluster-2852.65445.orf1	len=1138 frame:1 start:1 end:3414 gi|684390622|ref|XP_009169734.1| hypothetical protein T265_06260 [Opisthorchis viverrini]>gi|663050529|gb|KER26544.1| hypothetical protein T265_06260 [Opisthorchis viverrini]	Invariant
Cluster-2852.65447.orf1	len=190 frame:-2 start:621 end:52 gi|684400214|ref|XP_009172759.1| hypothetical protein T265_14631, partial [Opisthorchis viverrini]>gi|663047380|gb|KER23497.1| hypothetical protein T265_14631, partial [Opisthorchis viverrini]	down
Cluster-2852.65448.orf1	len=181 frame:-3 start:635 end:93 gi|358252974|dbj|GAA51151.1| F-type H+-transporting ATPase subunit delta [Clonorchis sinensis]	Invariant
Cluster-2852.65460	len=165 start:177 end:671; minus strand	Invariant
Cluster-2852.65461.orf1	len=386 frame:3 start:3 end:1160 gi|358340881|dbj|GAA36105.2| annexin A6 [Clonorchis sinensis]	Invariant
Cluster-2852.65479.orf1	len=331 frame:1 start:76 end:1068 gi|684377699|ref|XP_009165793.1| hypothetical protein T265_03124 [Opisthorchis viverrini]>gi|663054586|gb|KER30516.1| hypothetical protein T265_03124 [Opisthorchis viverrini]	up
Cluster-2852.65481.orf1	len=136 frame:1 start:1 end:408 gi|358340500|dbj|GAA48380.1| NADH dehydrogenase (ubiquinone) 1 alpha subcomplex 7 [Clonorchis sinensis]	Invariant
Cluster-2852.65483.orf1	len=309 frame:2 start:80 end:1006 gi|684391462|ref|XP_009169983.1| hypothetical protein T265_06451 [Opisthorchis viverrini]>gi|663050231|gb|KER26253.1| hypothetical protein T265_06451 [Opisthorchis viverrini]	Invariant
Cluster-2852.65487.orf1	len=114 frame:2 start:68 end:409 gi|684395716|ref|XP_009171296.1| hypothetical protein T265_07495 [Opisthorchis viverrini]>gi|663048864|gb|KER24926.1| hypothetical protein T265_07495 [Opisthorchis viverrini]	Invariant
Cluster-2852.65488	len=233 start:150 end:848; minus strand	Invariant
Cluster-2852.65507.orf1	len=556 frame:-1 start:2099 end:432 gi|350645002|emb|CCD60285.1| hypothetical protein Smp_076540 [Schistosoma mansoni]	Invariant
Cluster-2852.69067.orf2	len=292 frame:-3 start:1175 end:300 gi|684370923|ref|XP_009163609.1| hypothetical protein T265_01339 [Opisthorchis viverrini]>gi|663056752|gb|KER32654.1| hypothetical protein T265_01339 [Opisthorchis viverrini]	Invariant
Cluster-2852.65873.orf1	len=482 frame:1 start:1 end:1446 gi|358334661|dbj|GAA27363.2| UDP-N-acetylglucosamine--dolichyl-phosphate N-acetylglucosaminephosphotransferase, partial [Clonorchis sinensis]	down
Cluster-2852.68821.orf1	len=133 frame:1 start:58 end:456 gi|358342730|dbj|GAA50194.1| hypothetical protein CLF_104213 [Clonorchis sinensis]	up
Cluster-2852.65527.orf1	len=147 frame:-2 start:495 end:55 gi|684397916|ref|XP_009172004.1| hypothetical protein T265_08046 [Opisthorchis viverrini]>gi|663048167|gb|KER24254.1| hypothetical protein T265_08046 [Opisthorchis viverrini]	up
Cluster-2852.65547.orf1	len=248 frame:1 start:1 end:744 gi|171473843|gb|AAP06081.2| SJCHGC00996 protein [Schistosoma japonicum]	up
Cluster-2852.65553.orf1	len=161 frame:-3 start:4019 end:3537 gi|684366946|ref|XP_009162369.1| hypothetical protein T265_00360 [Opisthorchis viverrini]>gi|663058032|gb|KER33923.1| hypothetical protein T265_00360 [Opisthorchis viverrini]	Invariant
Cluster-2852.65559.orf1	len=115 frame:2 start:2 end:346 gi|684378264|ref|XP_009165966.1| hypothetical protein T265_03269 [Opisthorchis viverrini]>gi|663054392|gb|KER30325.1| hypothetical protein T265_03269 [Opisthorchis viverrini]	up
Cluster-2852.65560.orf1	len=606 frame:1 start:661 end:2478 gi|358336193|dbj|GAA54762.1| ribosome-binding protein 1 [Clonorchis sinensis]	Invariant
Cluster-2852.65560.orf2	len=256 frame:2 start:2 end:769 gi|358336193|dbj|GAA54762.1| ribosome-binding protein 1 [Clonorchis sinensis]	Invariant
Cluster-2852.65561.orf1	len=227 frame:3 start:54 end:734 gi|684403083|ref|XP_009173683.1| hypothetical protein T265_14821, partial [Opisthorchis viverrini]>gi|663046418|gb|KER22579.1| hypothetical protein T265_14821, partial [Opisthorchis viverrini]	Invariant
Cluster-2852.65576.orf1	len=242 frame:3 start:114 end:839 gi|358338254|dbj|GAA56594.1| stromal cell-derived factor 2 [Clonorchis sinensis]	Invariant
Cluster-2852.69523.orf1	len=837 frame:-2 start:2943 end:433 gi|684380183|ref|XP_009166556.1| hypothetical protein T265_03745 [Opisthorchis viverrini]>gi|663053786|gb|KER29729.1| hypothetical protein T265_03745 [Opisthorchis viverrini]	Invariant
Cluster-2852.65580	len=338 start:1 end:1016; minus strand	Invariant
Cluster-2852.65584.orf1	len=1032 frame:-2 start:4500 end:1405 gi|684391068|ref|XP_009169866.1| hypothetical protein T265_06361 [Opisthorchis viverrini]>gi|663050358|gb|KER26377.1| hypothetical protein T265_06361 [Opisthorchis viverrini]	Invariant
Cluster-2852.65596.orf1	len=273 frame:3 start:72 end:890 gi|349974723|dbj|GAA41328.1| transgelin [Clonorchis sinensis]	up
Cluster-2852.83439.orf1	len=281 frame:1 start:10 end:852 gi|684412560|ref|XP_009176844.1| hypothetical protein T265_15549, partial [Opisthorchis viverrini]>gi|663042922|gb|KER19410.1| hypothetical protein T265_15549, partial [Opisthorchis viverrini]	Invariant
Cluster-2852.65607.orf1	len=504 frame:-2 start:1514 end:3 gi|358333056|dbj|GAA51648.1| RNA polymerase II-associated factor 1 homolog [Clonorchis sinensis]	Invariant
Cluster-2852.65610.orf1	len=438 frame:1 start:112 end:1425 gi|350645892|emb|CCD59437.1| adenosylhomocysteinase,putative [Schistosoma mansoni]	down
Cluster-2852.82733.orf1	len=371 frame:2 start:128 end:1240 gi|358336312|dbj|GAA54857.1| translation initiation factor 3 subunit M [Clonorchis sinensis]	Invariant
Cluster-2852.65616.orf1	len=456 frame:-3 start:2524 end:1157 gi|684383435|ref|XP_009167544.1| hypothetical protein T265_04525 [Opisthorchis viverrini]>gi|663052776|gb|KER28739.1| hypothetical protein T265_04525 [Opisthorchis viverrini]	Invariant
Cluster-2852.65620.orf1	len=237 frame:3 start:3 end:713 gi|358338302|dbj|GAA56633.1| NADH dehydrogenase [ubiquinone] 1 beta subcomplex subunit 10 [Clonorchis sinensis]	Invariant
Cluster-2852.65622.orf1	len=306 frame:3 start:42 end:959 gi|358336867|dbj|GAA55323.1| aquaporin-9 [Clonorchis sinensis]	up
Cluster-2852.70142.orf2	len=760 frame:-1 start:4595 end:2316 gi|684396017|ref|XP_009171387.1| hypothetical protein T265_07566 [Opisthorchis viverrini]>gi|663048770|gb|KER24835.1| hypothetical protein T265_07566 [Opisthorchis viverrini]	Invariant
Cluster-2852.65628.orf1	len=338 frame:-1 start:1285 end:272 gi|358342138|dbj|GAA37448.2| hypothetical protein CLF_103387 [Clonorchis sinensis]	up
Cluster-2852.65636.orf1	len=493 frame:1 start:1 end:1479 gi|358342351|dbj|GAA34819.2| uridine monophosphate synthetase [Clonorchis sinensis]	Invariant
Cluster-2852.73523.orf1	len=243 frame:-1 start:3219 end:2491 gi|358342635|dbj|GAA50057.1| phospholipid scramblase 2 [Clonorchis sinensis]	down
Cluster-2852.65660.orf1	len=199 frame:3 start:12 end:608 gi|684371713|ref|XP_009163866.1| hypothetical protein T265_01543 [Opisthorchis viverrini]>gi|663056409|gb|KER32314.1| hypothetical protein T265_01543 [Opisthorchis viverrini]	up
Cluster-2852.65661.orf1	len=324 frame:-2 start:1205 end:234 gi|358337890|dbj|GAA56217.1| calcineurin-like phosphoesterase domain-containing protein 1 [Clonorchis sinensis]	down
Cluster-2852.65663	len=304 start:50 end:959; minus strand	Invariant
Cluster-2852.73185.orf1	len=518 frame:-3 start:1729 end:176 gi|684409921|ref|XP_009175905.1| hypothetical protein T265_11082 [Opisthorchis viverrini]>gi|663044014|gb|KER20349.1| hypothetical protein T265_11082 [Opisthorchis viverrini]	up
Cluster-2852.65688.orf1	len=106 frame:3 start:3 end:320 gi|684408086|ref|XP_009175309.1| hypothetical protein T265_10622 [Opisthorchis viverrini]>gi|663044657|gb|KER20935.1| hypothetical protein T265_10622 [Opisthorchis viverrini]	Invariant
Cluster-2852.65701.orf1	len=566 frame:1 start:55 end:1752 gi|684382619|ref|XP_009167288.1| hypothetical protein T265_04315 [Opisthorchis viverrini]>gi|663052969|gb|KER28927.1| hypothetical protein T265_04315 [Opisthorchis viverrini]	Invariant
Cluster-2852.71119.orf2	len=461 frame:-2 start:2486 end:1104 gi|358331978|dbj|GAA50715.1| protein phosphatase 2 (formerly 2A) regulatory subunit B' [Clonorchis sinensis]	Invariant
Cluster-2852.65729.orf1	len=331 frame:3 start:3 end:995 gi|684376852|ref|XP_009165527.1| hypothetical protein T265_13110 [Opisthorchis viverrini]>gi|663054791|gb|KER30717.1| hypothetical protein T265_13110 [Opisthorchis viverrini]	Invariant
Cluster-2852.65744.orf1	len=704 frame:-2 start:2401 end:290 gi|358334311|dbj|GAA33232.2| calpain-5, partial [Clonorchis sinensis]	down
Cluster-2852.66798.orf1	len=652 frame:-3 start:2281 end:326 gi|684366649|ref|XP_009162274.1| hypothetical protein T265_12486, partial [Opisthorchis viverrini]>gi|663058139|gb|KER34029.1| hypothetical protein T265_12486, partial [Opisthorchis viverrini]	Invariant
Cluster-2852.65764.orf1	len=268 frame:2 start:170 end:973 gi|358337825|dbj|GAA28330.2| ATP-dependent RNA helicase [Clonorchis sinensis]	Invariant
Cluster-2852.65774.orf1	len=506 frame:-1 start:1866 end:349 gi|684366086|ref|XP_009162092.1| hypothetical protein T265_00171 [Opisthorchis viverrini]>gi|663058441|gb|KER34330.1| hypothetical protein T265_00171 [Opisthorchis viverrini]	Invariant
Cluster-2852.65776.orf1	len=468 frame:2 start:32 end:1435 gi|226482320|emb|CAX73759.1| NADH dehydrogenase (ubiquinone) Fe-S protein 2 [Schistosoma japonicum]	Invariant
Cluster-2852.65795.orf1	len=267 frame:-2 start:801 end:1 gi|358342515|dbj|GAA49964.1| translation initiation factor 3 subunit F [Clonorchis sinensis]	Invariant
Cluster-2852.65807.orf1	len=206 frame:3 start:9 end:626 gi|684380635|ref|XP_009166690.1| hypothetical protein T265_03845 [Opisthorchis viverrini]>gi|663053600|gb|KER29546.1| hypothetical protein T265_03845 [Opisthorchis viverrini]	Invariant
Cluster-2852.65809.orf1	len=724 frame:3 start:87 end:2258 gi|358336456|dbj|GAA35134.2| hypothetical protein CLF_106189, partial [Clonorchis sinensis]	up
Cluster-2852.65811	len=245 start:1 end:735; minus strand	Invariant
Cluster-2852.65813.orf1	len=454 frame:-2 start:1430 end:69 gi|684367301|ref|XP_009162479.1| hypothetical protein T265_00442 [Opisthorchis viverrini]>gi|663057870|gb|KER33762.1| hypothetical protein T265_00442 [Opisthorchis viverrini]	Invariant
Cluster-2852.65824.orf1	len=97 frame:-2 start:4443 end:4153 gi|684395412|ref|XP_009171194.1| hypothetical protein T265_14283, partial [Opisthorchis viverrini]>gi|663049011|gb|KER25069.1| hypothetical protein T265_14283, partial [Opisthorchis viverrini]	Invariant
Cluster-2852.65830.orf1	len=684 frame:-3 start:2368 end:317 gi|684390522|ref|XP_009169702.1| hypothetical protein T265_06230 [Opisthorchis viverrini]>gi|663050571|gb|KER26585.1| hypothetical protein T265_06230 [Opisthorchis viverrini]	down
Cluster-2852.65833	len=487 start:139 end:1600; minus strand	down
Cluster-2852.65847.orf1	len=684 frame:3 start:15 end:2066 gi|358334748|dbj|GAA34580.2| tubulin--tyrosine ligase-like protein 12 [Clonorchis sinensis]	Invariant
Cluster-2852.65849.orf1	len=618 frame:3 start:9 end:1862 gi|358256518|dbj|GAA49451.1| biotin--protein ligase [Clonorchis sinensis]	down
Cluster-2852.65857.orf1	len=472 frame:2 start:68 end:1483 gi|358336032|dbj|GAA54603.1| hypothetical protein CLF_104189 [Clonorchis sinensis]	Invariant
Cluster-2852.65889	len=679 start:427 end:2461; minus strand	Invariant
Cluster-2852.65864.orf1	len=364 frame:-1 start:1752 end:661 gi|358253451|dbj|GAA53109.1| adenosine kinase, partial [Clonorchis sinensis]	down
Cluster-2852.80005.orf3	len=192 frame:2 start:53 end:628 gi|684407024|ref|XP_009174968.1| hypothetical protein T265_15126, partial [Opisthorchis viverrini]>gi|663045023|gb|KER21272.1| hypothetical protein T265_15126, partial [Opisthorchis viverrini]	down
Cluster-2852.65891.orf1	len=350 frame:-2 start:1208 end:159 gi|684411430|ref|XP_009176391.1| hypothetical protein T265_15439 [Opisthorchis viverrini]>gi|663043471|gb|KER19866.1| hypothetical protein T265_15439 [Opisthorchis viverrini]	Invariant
Cluster-2852.65892	len=69 start:1 end:207; minus strand	up
Cluster-2852.65896.orf1	len=193 frame:1 start:1 end:579 gi|684389199|ref|XP_009169305.1| hypothetical protein T265_05906 [Opisthorchis viverrini]>gi|663050915|gb|KER26920.1| hypothetical protein T265_05906 [Opisthorchis viverrini]	Invariant
Cluster-2852.65905.orf1	len=418 frame:1 start:37 end:1290 gi|358331790|dbj|GAA50550.1| endoplasmic reticulum resident protein 44 [Clonorchis sinensis]	Invariant
Cluster-2852.65910.orf1	len=348 frame:3 start:219 end:1262 gi|358254337|dbj|GAA54677.1| hypothetical protein CLF_104825 [Clonorchis sinensis]	down
Cluster-2852.65936.orf1	len=305 frame:1 start:1 end:915 gi|360045281|emb|CCD82829.1| putative prohibitin [Schistosoma mansoni]	Invariant
Cluster-2852.65946.orf1	len=1386 frame:-3 start:4366 end:209 gi|684398471|ref|XP_009172186.1| hypothetical protein T265_08193 [Opisthorchis viverrini]>gi|663047967|gb|KER24061.1| hypothetical protein T265_08193 [Opisthorchis viverrini]	Invariant
Cluster-2852.65953	len=548 start:601 end:2243; minus strand	up
Cluster-2852.65954.orf1	len=353 frame:3 start:159 end:1217 gi|684396595|ref|XP_009171576.1| hypothetical protein T265_07716 [Opisthorchis viverrini]>gi|663048597|gb|KER24668.1| hypothetical protein T265_07716 [Opisthorchis viverrini]	Invariant
Cluster-2852.65971.orf1	len=143 frame:-1 start:773 end:345 gi|684370548|ref|XP_009163489.1| hypothetical protein T265_01240 [Opisthorchis viverrini]>gi|663056855|gb|KER32756.1| hypothetical protein T265_01240 [Opisthorchis viverrini]	Invariant
Cluster-2852.65979.orf1	len=307 frame:2 start:2 end:922 gi|358341524|dbj|GAA49178.1| calpain-B [Clonorchis sinensis]	Invariant
Cluster-2852.65987.orf1	len=687 frame:-1 start:2281 end:221 gi|358338627|dbj|GAA27962.2| hypothetical protein CLF_112177 [Clonorchis sinensis]	Invariant
Cluster-2852.70251.orf1	len=195 frame:-2 start:1480 end:896 gi|358253739|dbj|GAA53691.1| phospholipid scramblase 3 [Clonorchis sinensis]	Invariant
Cluster-2852.65994.orf1	len=333 frame:-1 start:1334 end:336 gi|358253598|dbj|GAA53478.1| transcriptional activator protein Pur-alpha [Clonorchis sinensis]	Invariant
Cluster-2852.65997	len=230 start:1 end:691; minus strand	up
Cluster-2852.66015.orf1	len=171 frame:1 start:1 end:513 gi|358333569|dbj|GAA52059.1| hypothetical protein CLF_107277 [Clonorchis sinensis]	Invariant
Cluster-2852.66021.orf1	len=436 frame:-3 start:1587 end:280 gi|358339187|dbj|GAA47299.1| cat eye syndrome critical region protein 5 [Clonorchis sinensis]	down
Cluster-2852.66025.orf1	len=667 frame:3 start:3 end:2003 gi|358339469|dbj|GAA47530.1| phosphatidylinositide phosphatase SAC1 [Clonorchis sinensis]	Invariant
Cluster-2852.85913.orf1	len=449 frame:-2 start:2385 end:1039 gi|358342598|dbj|GAA50029.1| NCK adaptor protein [Clonorchis sinensis]	Invariant
Cluster-2852.66034.orf1	len=241 frame:-3 start:1039 end:317 gi|358333975|dbj|GAA52430.1| regulator of microtubule dynamics protein 1, partial [Clonorchis sinensis]	Invariant
Cluster-2852.66037.orf1	len=267 frame:3 start:24 end:824 gi|390331662|ref|XP_003723328.1| PREDICTED: ES1 protein homolog, mitochondrial isoform X2 [Strongylocentrotus purpuratus]	up
Cluster-2852.67622.orf1	len=456 frame:-1 start:2376 end:1009 gi|358339482|dbj|GAA47538.1| 2-oxoglutarate dehydrogenase E2 component [Clonorchis sinensis]	Invariant
Cluster-2852.66047.orf1	len=332 frame:-1 start:1901 end:906 gi|392920453|ref|NP_001256249.1| GSP-1, isoform b [Caenorhabditis elegans]>gi|392920455|ref|NP_001256250.1| GSP-1, isoform a [Caenorhabditis elegans]>gi|268558352|ref|XP_002637166.1| C. briggsae CBR-GSP-1 protein [Caenorhabditis briggsae]>gi|74907375|sp|Q61JR3.1|GLC7A_CAEBR RecName: Full=Serine/threonine-protein phosphatase PP1-alpha; AltName: Full=Glc seven-li…	down
Cluster-2852.66052	len=96 start:28 end:313; minus strand	up
Cluster-2852.66053.orf1	len=522 frame:-3 start:1889 end:324 gi|358253032|dbj|GAA51535.1| pyruvate dehydrogenase E2 component (dihydrolipoamide acetyltransferase) [Clonorchis sinensis]	Invariant
Cluster-2852.66054.orf1	len=589 frame:1 start:19 end:1785 gi|684369689|ref|XP_009163217.1| hypothetical protein T265_12690 [Opisthorchis viverrini]>gi|663057203|gb|KER33101.1| hypothetical protein T265_12690 [Opisthorchis viverrini]	Invariant
Cluster-2852.66057.orf1	len=312 frame:3 start:81 end:1016 gi|684371385|ref|XP_009163760.1| hypothetical protein T265_12796, partial [Opisthorchis viverrini]>gi|663056669|gb|KER32572.1| hypothetical protein T265_12796, partial [Opisthorchis viverrini]	Invariant
Cluster-2852.66059.orf1	len=430 frame:3 start:81 end:1370 gi|684371385|ref|XP_009163760.1| hypothetical protein T265_12796, partial [Opisthorchis viverrini]>gi|663056669|gb|KER32572.1| hypothetical protein T265_12796, partial [Opisthorchis viverrini]	Invariant
Cluster-2852.66065.orf1	len=763 frame:1 start:139 end:2427 gi|684406836|ref|XP_009174910.1| hypothetical protein T265_10312 [Opisthorchis viverrini]>gi|663045095|gb|KER21339.1| hypothetical protein T265_10312 [Opisthorchis viverrini]	up
Cluster-2852.66070.orf1	len=180 frame:3 start:258 end:797 gi|358333417|dbj|GAA40981.2| calmodulin [Clonorchis sinensis]	down
Cluster-2852.66074.orf1	len=180 frame:1 start:13 end:552 gi|358336989|dbj|GAA55425.1| universal stress protein [Clonorchis sinensis]	down
Cluster-2852.66079.orf2	len=418 frame:-1 start:1671 end:418 gi|358334403|dbj|GAA52852.1| nucleolin [Clonorchis sinensis]	Invariant
Cluster-2852.72973.orf1	len=312 frame:1 start:49 end:984 gi|684368865|ref|XP_009162956.1| hypothetical protein T265_00820 [Opisthorchis viverrini]>gi|663057430|gb|KER33326.1| hypothetical protein T265_00820 [Opisthorchis viverrini]	Invariant
Cluster-2852.66092.orf1	len=213 frame:3 start:93 end:731 gi|684375505|ref|XP_009165089.1| hypothetical protein T265_13033, partial [Opisthorchis viverrini]>gi|663055310|gb|KER31229.1| hypothetical protein T265_13033, partial [Opisthorchis viverrini]	up
Cluster-2852.66093	len=244 start:1 end:730; minus strand	Invariant
Cluster-2852.90688.orf1	len=104 frame:3 start:171 end:482 gi|684412646|ref|XP_009176887.1| hypothetical protein T265_11838 [Opisthorchis viverrini]>gi|663042860|gb|KER19363.1| hypothetical protein T265_11838 [Opisthorchis viverrini]	Invariant
Cluster-2852.66101.orf1	len=2093 frame:3 start:297 end:6575 gi|684374615|ref|XP_009164799.1| hypothetical protein T265_02321 [Opisthorchis viverrini]>gi|663055491|gb|KER31407.1| hypothetical protein T265_02321 [Opisthorchis viverrini]	Invariant
Cluster-2852.66111.orf1	len=524 frame:-2 start:1645 end:74 gi|674594833|emb|CDS26448.1| conserved hypothetical protein [Hymenolepis microstoma]	up
Cluster-2852.66112.orf1	len=440 frame:-2 start:1408 end:89 gi|684396736|ref|XP_009171622.1| hypothetical protein T265_07753 [Opisthorchis viverrini]>gi|663048532|gb|KER24605.1| hypothetical protein T265_07753 [Opisthorchis viverrini]	down
Cluster-2852.68381.orf1	len=156 frame:3 start:3 end:470 gi|358253767|dbj|GAA53754.1| RNA-binding protein 1, partial [Clonorchis sinensis]	Invariant
Cluster-2852.66136.orf1	len=890 frame:3 start:3 end:2672 gi|358337593|dbj|GAA55954.1| hypothetical protein CLF_109447 [Clonorchis sinensis]	Invariant
Cluster-2852.66153.orf2	len=635 frame:2 start:2 end:1906 gi|684389220|ref|XP_009169312.1| hypothetical protein T265_05913 [Opisthorchis viverrini]>gi|663050925|gb|KER26930.1| hypothetical protein T265_05913 [Opisthorchis viverrini]	up
Cluster-2852.66154.orf1	len=557 frame:-2 start:1838 end:168 gi|684376337|ref|XP_009165361.1| hypothetical protein T265_02772 [Opisthorchis viverrini]>gi|663054909|gb|KER30833.1| hypothetical protein T265_02772 [Opisthorchis viverrini]	up
Cluster-2852.66167.orf1	len=126 frame:1 start:13 end:390 gi|684404671|ref|XP_009174204.1| hypothetical protein T265_14951 [Opisthorchis viverrini]>gi|663045860|gb|KER22053.1| hypothetical protein T265_14951 [Opisthorchis viverrini]	Invariant
Cluster-2852.66168	len=381 start:95 end:1237; minus strand	Invariant
Cluster-2852.66172.orf2	len=375 frame:-3 start:1510 end:386 gi|358332224|dbj|GAA39594.2| basigin, partial [Clonorchis sinensis]	Invariant
Cluster-2852.66176.orf1	len=187 frame:3 start:51 end:611 gi|684401577|ref|XP_009173195.1| hypothetical protein T265_08981 [Opisthorchis viverrini]>gi|663046898|gb|KER23035.1| hypothetical protein T265_08981 [Opisthorchis viverrini]	up
Cluster-2852.66186.orf1	len=188 frame:-3 start:978 end:415 gi|358336071|dbj|GAA54633.1| ubiquitin-conjugating enzyme E2 F [Clonorchis sinensis]	Invariant
Cluster-2852.66195.orf1	len=1154 frame:2 start:68 end:3529 gi|684390302|ref|XP_009169635.1| hypothetical protein T265_06170 [Opisthorchis viverrini]>gi|663050581|gb|KER26594.1| hypothetical protein T265_06170 [Opisthorchis viverrini]	up
Cluster-2852.8580	len=314 start:90 end:1028; minus strand	Invariant
Cluster-2852.66202	len=751 start:223 end:2475; minus strand	Invariant
Cluster-2852.68645.orf1	len=255 frame:2 start:2 end:766 gi|684411215|ref|XP_009176321.1| hypothetical protein T265_15427, partial [Opisthorchis viverrini]>gi|663043558|gb|KER19944.1| hypothetical protein T265_15427, partial [Opisthorchis viverrini]	Invariant
Cluster-2852.70463.orf1	len=572 frame:2 start:2 end:1717 gi|358341969|dbj|GAA37264.2| 39S ribosomal protein L40 mitochondrial [Clonorchis sinensis]	Invariant
Cluster-2852.66230.orf1	len=254 frame:3 start:6 end:767 gi|684378553|ref|XP_009166045.1| hypothetical protein T265_03320 [Opisthorchis viverrini]>gi|663054225|gb|KER30160.1| hypothetical protein T265_03320 [Opisthorchis viverrini]	Invariant
Cluster-2852.66231.orf1	len=986 frame:3 start:63 end:3020 gi|684404382|ref|XP_009174108.1| hypothetical protein T265_09689 [Opisthorchis viverrini]>gi|663045971|gb|KER22157.1| hypothetical protein T265_09689 [Opisthorchis viverrini]	Invariant
Cluster-2852.66232.orf1	len=692 frame:3 start:84 end:2159 gi|684411477|ref|XP_009176405.1| hypothetical protein T265_11475 [Opisthorchis viverrini]>gi|663043447|gb|KER19845.1| hypothetical protein T265_11475 [Opisthorchis viverrini]	Invariant
Cluster-2852.69103.orf1	len=389 frame:1 start:148 end:1314 gi|684379099|ref|XP_009166217.1| hypothetical protein T265_13252, partial [Opisthorchis viverrini]>gi|663054136|gb|KER30073.1| hypothetical protein T265_13252, partial [Opisthorchis viverrini]	up
Cluster-2852.66240.orf1	len=431 frame:3 start:159 end:1451 gi|350646403|emb|CCD58900.1| eukaryotic peptide chain release factor subunit,putative [Schistosoma mansoni]	Invariant
Cluster-2852.66242.orf1	len=383 frame:-3 start:1256 end:108 gi|684368836|ref|XP_009162948.1| hypothetical protein T265_00812 [Opisthorchis viverrini]>gi|663057417|gb|KER33313.1| hypothetical protein T265_00812 [Opisthorchis viverrini]	up
Cluster-2852.66249.orf1	len=412 frame:1 start:88 end:1323 gi|684368551|ref|XP_009162861.1| hypothetical protein T265_00748 [Opisthorchis viverrini]>gi|663057549|gb|KER33444.1| hypothetical protein T265_00748 [Opisthorchis viverrini]	Invariant
Cluster-2852.66258.orf1	len=775 frame:-3 start:3803 end:1479 gi|684399256|ref|XP_009172445.1| hypothetical protein T265_08387 [Opisthorchis viverrini]>gi|663047694|gb|KER23798.1| hypothetical protein T265_08387 [Opisthorchis viverrini]	up
Cluster-2852.66275.orf1	len=572 frame:2 start:2 end:1717 gi|358340609|dbj|GAA48463.1| coatomer subunit delta [Clonorchis sinensis]	Invariant
Cluster-2852.66284.orf2	len=138 frame:2 start:3323 end:3736 gi|684375346|ref|XP_009165038.1| hypothetical protein T265_02511 [Opisthorchis viverrini]>gi|663055267|gb|KER31186.1| hypothetical protein T265_02511 [Opisthorchis viverrini]	down
Cluster-2852.66285.orf1	len=410 frame:1 start:67 end:1296 gi|56752957|gb|AAW24690.1| SJCHGC06362 protein [Schistosoma japonicum]	Invariant
Cluster-2852.73022.orf1	len=344 frame:-2 start:2096 end:1065 gi|684400885|ref|XP_009172976.1| hypothetical protein T265_08805 [Opisthorchis viverrini]>gi|663047141|gb|KER23268.1| hypothetical protein T265_08805 [Opisthorchis viverrini]	Invariant
Cluster-2852.66294	len=221 start:1 end:661; minus strand	up
Cluster-2852.66296.orf1	len=129 frame:2 start:8 end:394 gi|684370326|ref|XP_009163424.1| hypothetical protein T265_12720, partial [Opisthorchis viverrini]>gi|663056927|gb|KER32827.1| hypothetical protein T265_12720, partial [Opisthorchis viverrini]	down
Cluster-2852.76120.orf1	len=520 frame:3 start:42 end:1601 gi|684396662|ref|XP_009171598.1| hypothetical protein T265_07735 [Opisthorchis viverrini]>gi|663048565|gb|KER24637.1| hypothetical protein T265_07735 [Opisthorchis viverrini]	Invariant
Cluster-2852.66302.orf1	len=343 frame:-1 start:1532 end:504 gi|56756769|gb|AAW26556.1| SJCHGC05737 protein [Schistosoma japonicum]>gi|226470108|emb|CAX70335.1| hypotherical protein [Schistosoma japonicum]>gi|226489653|emb|CAX74977.1| hypotherical protein [Schistosoma japonicum]>gi|226489655|emb|CAX74978.1| hypotherical protein [Schistosoma japonicum]	Invariant
Cluster-2852.66303.orf1	len=238 frame:1 start:67 end:780 gi|45479143|gb|AAS66633.1| manganese superoxide dismutase [Clonorchis sinensis]	Invariant
Cluster-2852.66305.orf1	len=383 frame:-2 start:1304 end:156 gi|548544976|ref|XP_005754021.1| PREDICTED: actin, cytoplasmic-like isoform X1 [Pundamilia nyererei]>gi|548544981|ref|XP_005754022.1| PREDICTED: actin, cytoplasmic-like isoform X2 [Pundamilia nyererei]>gi|554878740|ref|XP_005949198.1| PREDICTED: actin, cytoplasmic-like isoform X2 [Haplochromis burtoni]	down
Cluster-2852.66308.orf1	len=449 frame:-2 start:2067 end:721 gi|358253898|dbj|GAA53920.1| hypothetical protein CLF_111624 [Clonorchis sinensis]	Invariant
Cluster-2852.66311	len=349 start:1 end:1046; minus strand	up
Cluster-2852.76831.orf1	len=820 frame:2 start:167 end:2626 gi|684365617|ref|XP_009161940.1| hypothetical protein T265_00019 [Opisthorchis viverrini]>gi|663058259|gb|KER34148.1| hypothetical protein T265_00019 [Opisthorchis viverrini]	Invariant
Cluster-2852.66319.orf1	len=876 frame:3 start:3 end:2630 gi|358334326|dbj|GAA52775.1| lysine-specific demethylase NO66 [Clonorchis sinensis]	Invariant
Cluster-2852.66321.orf1	len=256 frame:3 start:3 end:770 gi|325459336|gb|ADZ13685.1| surface membrane antigen [Clonorchis sinensis]	Invariant
Cluster-2852.66326.orf1	len=221 frame:1 start:1 end:663 gi|684375205|ref|XP_009164993.1| hypothetical protein T265_02480 [Opisthorchis viverrini]>gi|663055379|gb|KER31297.1| hypothetical protein T265_02480 [Opisthorchis viverrini]	Invariant
Cluster-2852.66330.orf1	len=100 frame:-3 start:410 end:111 gi|32187003|gb|AAP73464.1| signal peptidase 12kDa-like [Schistosoma japonicum]	Invariant
Cluster-2852.66334.orf1	len=767 frame:-1 start:2452 end:152 gi|684409328|ref|XP_009175712.1| hypothetical protein T265_10932 [Opisthorchis viverrini]>gi|663044230|gb|KER20545.1| hypothetical protein T265_10932 [Opisthorchis viverrini]	up
Cluster-2852.66336.orf1	len=221 frame:-2 start:791 end:129 gi|358333453|dbj|GAA51960.1| heme binding protein 2 [Clonorchis sinensis]	down
Cluster-2852.66339.orf1	len=240 frame:2 start:11 end:730 gi|358331574|dbj|GAA50364.1| charged multivesicular body protein 2A [Clonorchis sinensis]	Invariant
Cluster-2852.66340.orf1	len=98 frame:-3 start:419 end:126 gi|684371620|ref|XP_009163836.1| hypothetical protein T265_01531 [Opisthorchis viverrini]>gi|663056582|gb|KER32486.1| hypothetical protein T265_01531 [Opisthorchis viverrini]	Invariant
Cluster-2852.66341.orf1	len=765 frame:1 start:1 end:2295 gi|684366030|ref|XP_009162074.1| hypothetical protein T265_00153 [Opisthorchis viverrini]>gi|663058420|gb|KER34309.1| hypothetical protein T265_00153 [Opisthorchis viverrini]	down
Cluster-2852.73565.orf1	len=580 frame:2 start:1094 end:2833 gi|684378742|ref|XP_009166105.1| hypothetical protein T265_03372 [Opisthorchis viverrini]>gi|663054170|gb|KER30106.1| hypothetical protein T265_03372 [Opisthorchis viverrini]	up
Cluster-2852.66350.orf1	len=511 frame:-1 start:1772 end:240 gi|684397452|ref|XP_009171854.1| hypothetical protein T265_14428, partial [Opisthorchis viverrini]>gi|663048315|gb|KER24396.1| hypothetical protein T265_14428, partial [Opisthorchis viverrini]	Invariant
Cluster-2852.66370.orf2	len=375 frame:3 start:3 end:1127 gi|358254972|dbj|GAA56663.1| IST1 homolog [Clonorchis sinensis]	Invariant
Cluster-2852.72858.orf1	len=193 frame:3 start:48 end:626 gi|360044867|emb|CCD82415.1| transformer-2-related [Schistosoma mansoni]	Invariant
Cluster-2852.66384.orf1	len=807 frame:3 start:288 end:2708 gi|684368454|ref|XP_009162832.1| hypothetical protein T265_00719 [Opisthorchis viverrini]>gi|663057513|gb|KER33408.1| hypothetical protein T265_00719 [Opisthorchis viverrini]	up
Cluster-2852.66394.orf1	len=200 frame:3 start:3 end:602 gi|349988080|dbj|GAA36495.1| universal stress protein [Clonorchis sinensis]	Invariant
Cluster-2852.72025.orf1	len=78 frame:2 start:236 end:469 gi|358342345|dbj|GAA49830.1| calmodulin [Clonorchis sinensis]	Invariant
Cluster-2852.83049.orf1	len=391 frame:1 start:112 end:1284 gi|349931758|dbj|GAA40304.1| WD repeat-containing protein 92 [Clonorchis sinensis]	Invariant
Cluster-2852.66412.orf1	len=97 frame:-2 start:469 end:179 gi|358336096|dbj|GAA54656.1| hypothetical protein CLF_104621 [Clonorchis sinensis]	up
Cluster-2852.66418.orf1	len=840 frame:-2 start:3163 end:644 gi|358339172|dbj|GAA36539.2| programmed cell death 6-interacting protein [Clonorchis sinensis]	Invariant
Cluster-2852.66425	len=566 start:95 end:1792; minus strand	up
Cluster-2852.66432.orf1	len=447 frame:-1 start:2061 end:721 gi|358253898|dbj|GAA53920.1| hypothetical protein CLF_111624 [Clonorchis sinensis]	up
Cluster-2852.66462	len=376 start:1 end:1127; minus strand	up
Cluster-2852.66464.orf1	len=331 frame:-3 start:1589 end:597 gi|844848175|ref|XP_012795043.1| Mitochondrial 2-oxoglutarate/malate carrier protein [Schistosoma haematobium]>gi|685959503|gb|KGB35278.1| Mitochondrial 2-oxoglutarate/malate carrier protein [Schistosoma haematobium]	up
Cluster-2852.66497.orf1	len=519 frame:-1 start:2562 end:1006 gi|684404623|ref|XP_009174188.1| hypothetical protein T265_09754 [Opisthorchis viverrini]>gi|663045874|gb|KER22066.1| hypothetical protein T265_09754 [Opisthorchis viverrini]	up
Cluster-2852.66508.orf1	len=361 frame:3 start:3 end:1085 gi|684398950|ref|XP_009172345.1| hypothetical protein T265_08315 [Opisthorchis viverrini]>gi|663047796|gb|KER23896.1| hypothetical protein T265_08315 [Opisthorchis viverrini]	Invariant
Cluster-2852.66522	len=238 start:3884 end:4597; minus strand	up
Cluster-2852.66523	len=292 start:28 end:903; minus strand	up
Cluster-2852.66538.orf1	len=214 frame:-2 start:745 end:104 gi|358336306|dbj|GAA54851.1| prostaglandin-H2 D-isomerase [Clonorchis sinensis]	up
Cluster-2852.66540.orf1	len=156 frame:1 start:1 end:468 gi|684409945|ref|XP_009175913.1| hypothetical protein T265_11086 [Opisthorchis viverrini]>gi|663044000|gb|KER20336.1| hypothetical protein T265_11086 [Opisthorchis viverrini]	down
Cluster-2852.78725.orf1	len=411 frame:2 start:56 end:1288 gi|684402008|ref|XP_009173333.1| hypothetical protein T265_09084 [Opisthorchis viverrini]>gi|663046768|gb|KER22911.1| hypothetical protein T265_09084 [Opisthorchis viverrini]	Invariant
Cluster-2852.66553.orf1	len=342 frame:3 start:3 end:1028 gi|358341852|dbj|GAA49427.1| alpha-tocopherol transfer protein-like [Clonorchis sinensis]	Invariant
Cluster-2852.66560.orf1	len=404 frame:-3 start:1558 end:347 gi|684412894|ref|XP_009177011.1| hypothetical protein T265_11922 [Opisthorchis viverrini]>gi|663042697|gb|KER19242.1| hypothetical protein T265_11922 [Opisthorchis viverrini]	Invariant
Cluster-2852.66570.orf1	len=272 frame:2 start:113 end:928 gi|60594751|gb|AAX29976.1| phosphoglycerate mutase [Clonorchis sinensis]	Invariant
Cluster-2852.66576.orf1	len=398 frame:3 start:24 end:1217 gi|353228556|emb|CCD74727.1| putative malate dehydrogenase [Schistosoma mansoni]	Invariant
Cluster-2852.66578.orf1	len=625 frame:2 start:302 end:2176 gi|358336534|dbj|GAA55017.1| pollen-specific protein SF3 [Clonorchis sinensis]	up
Cluster-2852.66590.orf1	len=697 frame:3 start:3 end:2093 gi|358340487|dbj|GAA48369.1| neurotactin [Clonorchis sinensis]	up
Cluster-2852.66600.orf1	len=1112 frame:3 start:144 end:3479 gi|358254152|dbj|GAA54179.1| ATP-dependent RNA helicase DOB1 [Clonorchis sinensis]	down
Cluster-2852.66601.orf1	len=254 frame:1 start:124 end:885 gi|684383491|ref|XP_009167560.1| hypothetical protein T265_04532 [Opisthorchis viverrini]>gi|663052693|gb|KER28657.1| hypothetical protein T265_04532 [Opisthorchis viverrini]	up
Cluster-2852.66607.orf1	len=332 frame:-1 start:1232 end:237 gi|63099687|gb|AAY32924.1| TGF-beta receptor interacting protein 1 [Clonorchis sinensis]	Invariant
Cluster-2852.77116.orf2	len=237 frame:-2 start:2262 end:1552 gi|358332421|dbj|GAA42231.2| UPF0480 protein C15orf24 homolog [Clonorchis sinensis]	down
Cluster-2852.66610.orf1	len=329 frame:-2 start:1106 end:120 gi|684394055|ref|XP_009170786.1| hypothetical protein T265_07084 [Opisthorchis viverrini]>gi|663049415|gb|KER25461.1| hypothetical protein T265_07084 [Opisthorchis viverrini]	up
Cluster-2852.66620.orf1	len=194 frame:-2 start:754 end:173 gi|118429519|gb|ABK91807.1| signal peptidase 25 KDa chain [Clonorchis sinensis]	Invariant
Cluster-2852.66633.orf1	len=760 frame:3 start:102 end:2381 gi|358255536|dbj|GAA57227.1| propionyl-CoA carboxylase alpha chain [Clonorchis sinensis]	down
Cluster-2852.66636.orf1	len=141 frame:-1 start:629 end:207 gi|684413750|ref|XP_009177439.1| hypothetical protein T265_15811, partial [Opisthorchis viverrini]>gi|663041686|gb|KER18814.1| hypothetical protein T265_15811, partial [Opisthorchis viverrini]	up
Cluster-2852.66638.orf1	len=192 frame:-3 start:895 end:320 gi|684413712|ref|XP_009177420.1| hypothetical protein T265_15799, partial [Opisthorchis viverrini]>gi|663041765|gb|KER18833.1| hypothetical protein T265_15799, partial [Opisthorchis viverrini]	Invariant
Cluster-2852.77743.orf1	len=98 frame:-2 start:1024 end:731 gi|358333679|dbj|GAA52162.1| guanine nucleotide-binding protein subunit alpha-13 [Clonorchis sinensis]	Invariant
Cluster-2852.66640.orf1	len=195 frame:1 start:34 end:618 gi|62484125|gb|AAX84199.1| translationally controlled tumor protein [Clonorchis sinensis]	up
Cluster-2852.66660.orf1	len=238 frame:-2 start:1084 end:371 gi|358340540|dbj|GAA27476.2| thioredoxin domain-containing protein 9 [Clonorchis sinensis]	up
Cluster-2852.66663.orf1	len=258 frame:2 start:2 end:775 gi|684377536|ref|XP_009165743.1| hypothetical protein T265_03074 [Opisthorchis viverrini]>gi|663054531|gb|KER30461.1| hypothetical protein T265_03074 [Opisthorchis viverrini]	Invariant
Cluster-2852.66672.orf1	len=377 frame:2 start:2 end:1132 gi|844839663|ref|XP_012792962.1| 5'-AMP-activated protein kinase subunit gamma-2 [Schistosoma haematobium]>gi|685957036|gb|KGB33190.1| 5'-AMP-activated protein kinase subunit gamma-2 [Schistosoma haematobium]	Invariant
Cluster-2852.66673.orf1	len=373 frame:-3 start:1836 end:718 gi|358341698|dbj|GAA43144.2| calponin-3 [Clonorchis sinensis]	up
Cluster-2852.66674.orf1	len=582 frame:-3 start:2112 end:367 gi|684377444|ref|XP_009165718.1| hypothetical protein T265_13147 [Opisthorchis viverrini]>gi|663054593|gb|KER30522.1| hypothetical protein T265_13147 [Opisthorchis viverrini]	Invariant
Cluster-2852.66677	len=403 start:241 end:1447; minus strand	Invariant
Cluster-2852.66691.orf1	len=252 frame:1 start:436 end:1191 gi|844859559|ref|XP_012797646.1| Eukaryotic translation initiation factor 6 [Schistosoma haematobium]>gi|685962463|gb|KGB37885.1| Eukaryotic translation initiation factor 6 [Schistosoma haematobium]	up
Cluster-2852.66694.orf1	len=130 frame:-3 start:515 end:126 gi|358332088|dbj|GAA50804.1| NADH dehydrogenase (ubiquinone) 1 beta subcomplex 7 [Clonorchis sinensis]	Invariant
Cluster-2852.66698.orf1	len=287 frame:-2 start:940 end:80 gi|325459322|gb|ADZ13678.1| subunit delta of eukaryotic translation initiation factor 3 [Clonorchis sinensis]	up
Cluster-2852.66702.orf1	len=1049 frame:1 start:160 end:3306 gi|358342667|dbj|GAA50092.1| lysosomal alpha-mannosidase [Clonorchis sinensis]	up
Cluster-2852.66720	len=540 start:139 end:1761; minus strand	up
Cluster-2852.66732.orf1	len=296 frame:2 start:41 end:928 gi|684379857|ref|XP_009166456.1| hypothetical protein T265_03650 [Opisthorchis viverrini]>gi|663053796|gb|KER29738.1| hypothetical protein T265_03650 [Opisthorchis viverrini]	Invariant
Cluster-2852.67812.orf1	len=219 frame:1 start:16 end:672 gi|684404415|ref|XP_009174119.1| hypothetical protein T265_09699 [Opisthorchis viverrini]>gi|663045943|gb|KER22130.1| hypothetical protein T265_09699 [Opisthorchis viverrini]	up
Cluster-2852.66734	len=445 start:1 end:1331; minus strand	down
Cluster-2852.66737.orf1	len=118 frame:-1 start:457 end:104 gi|684402867|ref|XP_009173613.1| hypothetical protein T265_14804 [Opisthorchis viverrini]>gi|663046489|gb|KER22646.1| hypothetical protein T265_14804 [Opisthorchis viverrini]	up
Cluster-2852.66744.orf1	len=177 frame:2 start:2 end:532 gi|684406133|ref|XP_009174680.1| hypothetical protein T265_10137 [Opisthorchis viverrini]>gi|663045340|gb|KER21567.1| hypothetical protein T265_10137 [Opisthorchis viverrini]	Invariant
Cluster-2852.66767.orf1	len=399 frame:1 start:25 end:1221 gi|358340211|dbj|GAA48156.1| Golgi-associated plant pathogenesis-related protein 1, partial [Clonorchis sinensis]	up
Cluster-2852.66777.orf2	len=179 frame:-2 start:537 end:1 gi|358339858|dbj|GAA47842.1| ubiquitin-conjugating enzyme E2 J2 [Clonorchis sinensis]	up
Cluster-2852.66781.orf1	len=110 frame:-3 start:377 end:48 gi|358338877|dbj|GAA57485.1| large subunit ribosomal protein L36e [Clonorchis sinensis]	up
Cluster-2852.66785.orf1	len=220 frame:-1 start:3405 end:2746 gi|684405577|ref|XP_009174498.1| hypothetical protein T265_09997 [Opisthorchis viverrini]>gi|663045545|gb|KER21758.1| hypothetical protein T265_09997 [Opisthorchis viverrini]	Invariant
Cluster-2852.66801.orf1	len=87 frame:-2 start:378 end:118 gi|358340667|dbj|GAA48513.1| cysteine-rich protein 1 [Clonorchis sinensis]	up
Cluster-2852.66806.orf1	len=154 frame:-2 start:757 end:296 gi|684400374|ref|XP_009172811.1| hypothetical protein T265_08676 [Opisthorchis viverrini]>gi|663047338|gb|KER23457.1| hypothetical protein T265_08676 [Opisthorchis viverrini]	Invariant
Cluster-2852.66807.orf1	len=237 frame:-2 start:764 end:54 gi|358254248|dbj|GAA54252.1| elongation factor 1-beta, partial [Clonorchis sinensis]	up
Cluster-2852.66811.orf1	len=240 frame:2 start:17 end:736 gi|358338239|dbj|GAA56575.1| V-type H+-transporting ATPase subunit E [Clonorchis sinensis]	down
Cluster-2852.69303.orf1	len=283 frame:2 start:191 end:1039 gi|684367600|ref|XP_009162572.1| hypothetical protein T265_00504 [Opisthorchis viverrini]>gi|663057719|gb|KER33612.1| hypothetical protein T265_00504 [Opisthorchis viverrini]	down
Cluster-2852.66826.orf1	len=525 frame:-1 start:2061 end:487 gi|684366371|ref|XP_009162184.1| hypothetical protein T265_00212 [Opisthorchis viverrini]>gi|663058133|gb|KER34023.1| hypothetical protein T265_00212 [Opisthorchis viverrini]	Invariant
Cluster-2852.66838.orf1	len=303 frame:2 start:2 end:910 gi|349956488|dbj|GAA31017.1| omega-amidase NIT2 [Clonorchis sinensis]	up
Cluster-2852.66847.orf1	len=285 frame:-2 start:1149 end:295 gi|358334303|dbj|GAA52729.1| chitinase 10 [Clonorchis sinensis]	Invariant
Cluster-2852.66848.orf1	len=634 frame:-2 start:2004 end:103 gi|358340993|dbj|GAA48775.1| ring canal kelch homolog [Clonorchis sinensis]	Invariant
Cluster-2852.66862.orf1	len=310 frame:3 start:3 end:932 gi|358333706|dbj|GAA52182.1| NAD+ nucleosidase [Clonorchis sinensis]	Invariant
Cluster-2852.66869.orf1	len=327 frame:2 start:260 end:1240 gi|350002666|dbj|GAA32828.1| stress-induced-phosphoprotein 1 [Clonorchis sinensis]	up
Cluster-2852.66882.orf1	len=209 frame:2 start:167 end:793 gi|358338498|dbj|GAA56890.1| tegument antigen [Clonorchis sinensis]	up
Cluster-2852.66896.orf1	len=326 frame:2 start:2 end:979 gi|358339544|dbj|GAA47585.1| serine protease 33 [Clonorchis sinensis]	up
Cluster-2852.66897	len=238 start:1 end:715; minus strand	Invariant
Cluster-2852.66898.orf1	len=172 frame:-2 start:516 end:1 gi|684408343|ref|XP_009175392.1| hypothetical protein T265_15233, partial [Opisthorchis viverrini]>gi|663044583|gb|KER20867.1| hypothetical protein T265_15233, partial [Opisthorchis viverrini]	Invariant
Cluster-2852.66903.orf1	len=146 frame:3 start:60 end:497 gi|358335922|dbj|GAA54517.1| GSK3-beta interaction protein [Clonorchis sinensis]	down
Cluster-2852.66912.orf2	len=401 frame:-1 start:1288 end:86 gi|358339276|dbj|GAA47370.1| nucleolin [Clonorchis sinensis]	down
Cluster-2852.66916.orf1	len=177 frame:2 start:11 end:541 gi|684386346|ref|XP_009168439.1| hypothetical protein T265_05220 [Opisthorchis viverrini]>gi|663051808|gb|KER27792.1| hypothetical protein T265_05220 [Opisthorchis viverrini]	Invariant
Cluster-2852.66917.orf1	len=208 frame:-1 start:783 end:160 gi|684371995|ref|XP_009163963.1| hypothetical protein T265_01633 [Opisthorchis viverrini]>gi|663056292|gb|KER32198.1| hypothetical protein T265_01633 [Opisthorchis viverrini]	up
Cluster-2852.66919.orf1	len=289 frame:2 start:68 end:934 gi|358339161|dbj|GAA47276.1| dynein light intermediate chain axonemal [Clonorchis sinensis]	up
Cluster-2852.66924.orf1	len=246 frame:3 start:168 end:905 gi|89213678|gb|ABD64146.1| proteasome subunit alpha type 5 [Opisthorchis viverrini]	up
Cluster-2852.66925.orf2	len=203 frame:-1 start:826 end:218 gi|844842377|ref|XP_012793538.1| Cysteine and glycine-rich protein 1 [Schistosoma haematobium]>gi|685957683|gb|KGB33759.1| Cysteine and glycine-rich protein 1 [Schistosoma haematobium]	Invariant
Cluster-2852.66927	len=367 start:1 end:1099; minus strand	up
Cluster-2852.82797.orf1	len=173 frame:-1 start:1088 end:570 gi|684395132|ref|XP_009171113.1| hypothetical protein T265_07350 [Opisthorchis viverrini]>gi|663049070|gb|KER25126.1| hypothetical protein T265_07350 [Opisthorchis viverrini]	Invariant
Cluster-2852.66935.orf1	len=381 frame:2 start:176 end:1318 gi|684396984|ref|XP_009171702.1| hypothetical protein T265_07809 [Opisthorchis viverrini]>gi|663048463|gb|KER24539.1| hypothetical protein T265_07809 [Opisthorchis viverrini]	Invariant
Cluster-2852.66936.orf1	len=423 frame:1 start:196 end:1464 gi|684370987|ref|XP_009163630.1| hypothetical protein T265_01360 [Opisthorchis viverrini]>gi|663056778|gb|KER32680.1| hypothetical protein T265_01360 [Opisthorchis viverrini]	up
Cluster-2852.66939.orf1	len=221 frame:-2 start:966 end:304 gi|674590238|emb|CDS30903.1| NADH dehydrogenase (ubiquinone) iron sulfur [Hymenolepis microstoma]	Invariant
Cluster-2852.66941.orf1	len=159 frame:-3 start:4448 end:3972 gi|684403479|ref|XP_009173813.1| hypothetical protein T265_14855 [Opisthorchis viverrini]>gi|663046279|gb|KER22447.1| hypothetical protein T265_14855 [Opisthorchis viverrini]	Invariant
Cluster-2852.66945	len=397 start:150 end:1341; minus strand	Invariant
Cluster-2852.66949.orf1	len=598 frame:-2 start:1794 end:1 gi|358333149|dbj|GAA51710.1| puromycin-sensitive aminopeptidase, partial [Clonorchis sinensis]	Invariant
Cluster-2852.66951.orf1	len=422 frame:2 start:80 end:1345 gi|684411361|ref|XP_009176368.1| hypothetical protein T265_11448 [Opisthorchis viverrini]>gi|663043492|gb|KER19884.1| hypothetical protein T265_11448 [Opisthorchis viverrini]	Invariant
Cluster-2852.66952.orf2	len=641 frame:-2 start:2459 end:537 gi|358341896|dbj|GAA49476.1| fragile X mental retardation syndrome-related protein 1 [Clonorchis sinensis]	up
Cluster-2852.66955.orf1	len=306 frame:-1 start:970 end:53 gi|684373915|ref|XP_009164574.1| hypothetical protein T265_02136 [Opisthorchis viverrini]>gi|663055711|gb|KER31624.1| hypothetical protein T265_02136 [Opisthorchis viverrini]	up
Cluster-2852.66957.orf1	len=70 frame:2 start:2 end:211 gi|358333101|dbj|GAA37540.2| hypothetical protein CLF_106611 [Clonorchis sinensis]	up
Cluster-2852.66958.orf1	len=181 frame:-2 start:735 end:193 gi|684369018|ref|XP_009163002.1| hypothetical protein T265_00843 [Opisthorchis viverrini]>gi|663057243|gb|KER33140.1| hypothetical protein T265_00843 [Opisthorchis viverrini]	up
Cluster-2852.66972.orf1	len=216 frame:1 start:1 end:648 gi|358333678|dbj|GAA52161.1| 20S proteasome subunit beta 4 [Clonorchis sinensis]	Invariant
Cluster-2852.66973.orf1	len=505 frame:-2 start:1901 end:387 gi|358337231|dbj|GAA28719.2| adenylosuccinate lyase [Clonorchis sinensis]	up
Cluster-2852.66977.orf1	len=377 frame:-2 start:1332 end:202 gi|358342864|dbj|GAA30384.2| severin [Clonorchis sinensis]	Invariant
Cluster-2852.66978.orf1	len=502 frame:-1 start:1692 end:187 gi|684381397|ref|XP_009166916.1| hypothetical protein T265_13383 [Opisthorchis viverrini]>gi|663053387|gb|KER29337.1| hypothetical protein T265_13383 [Opisthorchis viverrini]	down
Cluster-2852.66979.orf1	len=206 frame:-2 start:829 end:212 gi|684388939|ref|XP_009169221.1| hypothetical protein T265_05836 [Opisthorchis viverrini]>gi|663050999|gb|KER27002.1| hypothetical protein T265_05836 [Opisthorchis viverrini]	up
Cluster-2852.66989.orf1	len=176 frame:-2 start:604 end:77 gi|684399829|ref|XP_009172634.1| hypothetical protein T265_14602 [Opisthorchis viverrini]>gi|663047519|gb|KER23631.1| hypothetical protein T265_14602 [Opisthorchis viverrini]	Invariant
Cluster-2852.66991.orf1	len=355 frame:1 start:43 end:1107 gi|684401836|ref|XP_009173278.1| hypothetical protein T265_09045 [Opisthorchis viverrini]>gi|663046818|gb|KER22959.1| hypothetical protein T265_09045 [Opisthorchis viverrini]	down
Cluster-2852.66993.orf1	len=1015 frame:3 start:15 end:3059 gi|358332027|dbj|GAA50755.1| hypothetical protein CLF_104993 [Clonorchis sinensis]	down
Cluster-2852.67000.orf1	len=454 frame:-1 start:1415 end:54 gi|684413314|ref|XP_009177221.1| hypothetical protein T265_12043 [Opisthorchis viverrini]>gi|663042396|gb|KER19036.1| hypothetical protein T265_12043 [Opisthorchis viverrini]	Invariant
Cluster-2852.67001.orf1	len=129 frame:3 start:45 end:431 gi|684393952|ref|XP_009170753.1| hypothetical protein T265_07060 [Opisthorchis viverrini]>gi|663049444|gb|KER25489.1| hypothetical protein T265_07060 [Opisthorchis viverrini]	up
Cluster-2852.67005.orf1	len=243 frame:2 start:86 end:814 gi|358336488|dbj|GAA54982.1| guanylate kinase [Clonorchis sinensis]	Invariant
Cluster-2852.67010.orf1	len=303 frame:-1 start:1162 end:254 gi|684382804|ref|XP_009167347.1| hypothetical protein T265_04362 [Opisthorchis viverrini]>gi|663052938|gb|KER28897.1| hypothetical protein T265_04362 [Opisthorchis viverrini]	Invariant
Cluster-2852.67505.orf1	len=483 frame:-1 start:2101 end:653 gi|684390091|ref|XP_009169575.1| hypothetical protein T265_06125 [Opisthorchis viverrini]>gi|663050683|gb|KER26694.1| hypothetical protein T265_06125 [Opisthorchis viverrini]	up
Cluster-2852.67018.orf2	len=213 frame:-3 start:815 end:177 gi|684382296|ref|XP_009167190.1| hypothetical protein T265_04233 [Opisthorchis viverrini]>gi|663053090|gb|KER29046.1| hypothetical protein T265_04233 [Opisthorchis viverrini]	Invariant
Cluster-2852.67020.orf1	len=663 frame:2 start:2 end:1990 gi|684374286|ref|XP_009164693.1| hypothetical protein T265_02241 [Opisthorchis viverrini]>gi|663055691|gb|KER31605.1| hypothetical protein T265_02241 [Opisthorchis viverrini]	Invariant
Cluster-2852.67027.orf1	len=507 frame:2 start:2 end:1522 gi|684386204|ref|XP_009168397.1| hypothetical protein T265_05189 [Opisthorchis viverrini]>gi|663051846|gb|KER27829.1| hypothetical protein T265_05189 [Opisthorchis viverrini]	down
Cluster-2852.67028.orf1	len=389 frame:1 start:13 end:1179 gi|684374846|ref|XP_009164876.1| hypothetical protein T265_02379 [Opisthorchis viverrini]>gi|663055404|gb|KER31321.1| hypothetical protein T265_02379 [Opisthorchis viverrini]	Invariant
Cluster-2852.67035.orf1	len=165 frame:3 start:3 end:497 gi|358334423|dbj|GAA29979.2| small subunit ribosomal protein S16e [Clonorchis sinensis]	Invariant
Cluster-2852.67036.orf1	len=459 frame:-3 start:1475 end:99 gi|684383432|ref|XP_009167543.1| hypothetical protein T265_04524 [Opisthorchis viverrini]>gi|663052774|gb|KER28737.1| hypothetical protein T265_04524 [Opisthorchis viverrini]	up
Cluster-2852.67044.orf1	len=237 frame:-3 start:809 end:99 gi|426308936|gb|AFY24239.1| tetraspanin 2B [Opisthorchis viverrini]	down
Cluster-2852.67063.orf1	len=659 frame:3 start:51 end:2027 gi|350006882|dbj|GAA33075.1| hypothetical protein CLF_102207 [Clonorchis sinensis]	Invariant
Cluster-2852.67069.orf1	len=149 frame:-3 start:716 end:270 gi|684401851|ref|XP_009173283.1| hypothetical protein T265_09050 [Opisthorchis viverrini]>gi|663046826|gb|KER22967.1| hypothetical protein T265_09050 [Opisthorchis viverrini]	Invariant
Cluster-2852.67084.orf1	len=364 frame:-3 start:1292 end:201 gi|684404509|ref|XP_009174150.1| hypothetical protein T265_09723 [Opisthorchis viverrini]>gi|663045916|gb|KER22105.1| hypothetical protein T265_09723 [Opisthorchis viverrini]	down
Cluster-2852.67091.orf1	len=445 frame:2 start:14 end:1348 gi|358331930|dbj|GAA33666.2| peptidyl-prolyl cis-trans isomerase FKBP5 [Clonorchis sinensis]	up
Cluster-2852.67104	len=262 start:106 end:890; minus strand	Invariant
Cluster-2852.67109.orf1	len=480 frame:1 start:10 end:1449 gi|684402493|ref|XP_009173491.1| hypothetical protein T265_09214 [Opisthorchis viverrini]>gi|663046620|gb|KER22771.1| hypothetical protein T265_09214 [Opisthorchis viverrini]	up
Cluster-2852.70273	len=331 start:126 end:1117; minus strand	down
Cluster-2852.67121	len=256 start:1 end:768; minus strand	Invariant
Cluster-2852.71621	len=998 start:1074 end:4065; minus strand	Invariant
Cluster-2852.67136.orf1	len=321 frame:1 start:1 end:963 gi|684398120|ref|XP_009172070.1| hypothetical protein T265_08099 [Opisthorchis viverrini]>gi|663048071|gb|KER24161.1| hypothetical protein T265_08099 [Opisthorchis viverrini]	Invariant
Cluster-2852.67137	len=217 start:109 end:759; minus strand	Invariant
Cluster-2852.67149.orf1	len=221 frame:-3 start:1330 end:668 gi|358342149|dbj|GAA27782.2| troponin I 4 [Clonorchis sinensis]	Invariant
Cluster-2852.67150.orf1	len=220 frame:-2 start:706 end:47 gi|684370887|ref|XP_009163598.1| hypothetical protein T265_01328 [Opisthorchis viverrini]>gi|663056739|gb|KER32641.1| hypothetical protein T265_01328 [Opisthorchis viverrini]	Invariant
Cluster-2852.67155.orf1	len=115 frame:3 start:90 end:434 gi|684414232|ref|XP_009177680.1| hypothetical protein T265_15969, partial [Opisthorchis viverrini]>gi|663039658|gb|KER18573.1| hypothetical protein T265_15969, partial [Opisthorchis viverrini]	down
Cluster-2852.67164.orf1	len=170 frame:2 start:2 end:511 gi|684396652|ref|XP_009171595.1| hypothetical protein T265_07732 [Opisthorchis viverrini]>gi|663048562|gb|KER24634.1| hypothetical protein T265_07732 [Opisthorchis viverrini]	up
Cluster-2852.67165.orf1	len=1224 frame:-2 start:3925 end:254 gi|844852755|ref|XP_012795988.1| Structural maintenance of chromosomes protein 3 [Schistosoma haematobium]>gi|685960545|gb|KGB36233.1| Structural maintenance of chromosomes protein 3 [Schistosoma haematobium]	Invariant
Cluster-2852.67172.orf1	len=250 frame:-1 start:944 end:195 gi|358336556|dbj|GAA27387.2| transcription factor A mitochondrial [Clonorchis sinensis]	Invariant
Cluster-2852.67179.orf1	len=195 frame:-1 start:715 end:131 gi|358255202|dbj|GAA56922.1| mitochondrial import receptor subunit tom22, partial [Clonorchis sinensis]>gi|358256659|dbj|GAA57886.1| mitochondrial import receptor subunit tom22, partial [Clonorchis sinensis]	up
Cluster-2852.67181.orf1	len=250 frame:2 start:17 end:766 gi|358333209|dbj|GAA51768.1| small subunit ribosomal protein S6e [Clonorchis sinensis]	Invariant
Cluster-2852.7880.orf1	len=374 frame:2 start:8 end:1129 gi|350645477|emb|CCD59829.1| replication factor C / DNA polymerase III gamma-tau subunit, putative [Schistosoma mansoni]	Invariant
Cluster-2852.67297.orf1	len=265 frame:-1 start:1643 end:849 gi|350014451|dbj|GAA37198.1| hypothetical protein CLF_104655 [Clonorchis sinensis]	Invariant
Cluster-2852.67199.orf1	len=326 frame:3 start:18 end:995 gi|684379397|ref|XP_009166312.1| hypothetical protein T265_03536 [Opisthorchis viverrini]>gi|663054009|gb|KER29948.1| hypothetical protein T265_03536 [Opisthorchis viverrini]	Invariant
Cluster-2852.67212.orf1	len=79 frame:3 start:3 end:239 gi|674564275|emb|CDS21276.1| expressed conserved protein [Echinococcus granulosus]	Invariant
Cluster-2852.67216.orf1	len=179 frame:-1 start:622 end:86 gi|844847286|ref|XP_012794830.1| Translocon-associated protein subunit delta, partial [Schistosoma haematobium]>gi|685959219|gb|KGB35051.1| Translocon-associated protein subunit delta, partial [Schistosoma haematobium]	up
Cluster-2852.67226.orf1	len=340 frame:3 start:69 end:1088 gi|684372833|ref|XP_009164229.1| hypothetical protein T265_01855 [Opisthorchis viverrini]>gi|663056175|gb|KER32083.1| hypothetical protein T265_01855 [Opisthorchis viverrini]	up
Cluster-2852.67351.orf2	len=161 frame:1 start:997 end:1479 gi|684390829|ref|XP_009169796.1| hypothetical protein T265_06305 [Opisthorchis viverrini]>gi|663050432|gb|KER26449.1| hypothetical protein T265_06305 [Opisthorchis viverrini]	Invariant
Cluster-2852.67601.orf1	len=110 frame:2 start:17 end:346 gi|358254161|dbj|GAA54191.1| dynein light chain roadblock-type [Clonorchis sinensis]	Invariant
[truncated: 1,977 more rows]

## Sheet: Table S6
Table S6 GO analyses of DEGs between adult stage and metacercariae stage.
[truncated: 13,824 more rows]

## Sheet: Table S7
Table S7 GO enrichment analyses of DGEs between adult stage and metacercariae stage.
[truncated: 4,390 more rows]

## Sheet: Table S8
Table S8 KEGG enrichment analyses of DGEs between adult stage and metacercariae stage.
[truncated: 294 more rows]

[truncated: 5 more sheets: Table S9, Table S10, Table S11, Table S12, Table S13]
